# Supplementary material for: Multiplex indexing approach for the detection of DNase I hypersensitive sites in single cells
Source: Nucleic Acids Res. 2021 Mar 8;49(10):e56. doi: 10.1093/nar/gkab102 (PMC8191781; doi:10.1093/nar/gkab102)
Supplement: gkab102_Supplemental_Files [file gkab102_supplemental_files.zip]

Archive with 4 entries (4 files):
- Supplementary_figures.pdf
- Supplementary_material1.xlsx
- Supplementary_material2.docx
- Supplementary_material3.xlsx
