# Supplementary material for: Multiplex indexing approach for the detection of DNase I hypersensitive sites in single cells
Source: Nucleic Acids Res. 2021 Mar 8;49(10):e56. doi: 10.1093/nar/gkab102 (PMC8191781; doi:10.1093/nar/gkab102)
Supplement: gkab102_Supplemental_Files [file gkab102_supplemental_files.zip › Supplementary_material1.xlsx]

## Sheet: sorted_cell
single cell libs	# of mapped reads	# of non-duplicated reads
./GB4030001_S1/AAGAATCT_readname.txt.R1.bed.hg18.uniq	369	340
./GB4030001_S1/AAGAGGTT_readname.txt.R1.bed.hg18.uniq	398	364
./GB4030001_S1/AATCGGAT_readname.txt.R1.bed.hg18.uniq	1453	1355
./GB4030001_S1/ACGTACGT_readname.txt.R1.bed.hg18.uniq	332	310
./GB4030001_S1/ACGTACTC_readname.txt.R1.bed.hg18.uniq	682	611
./GB4030001_S1/ACTGCATG_readname.txt.R1.bed.hg18.uniq	394	359
./GB4030001_S1/AGAGTTGT_readname.txt.R1.bed.hg18.uniq	353	339
./GB4030001_S1/AGCAATCC_readname.txt.R1.bed.hg18.uniq	389	357
./GB4030001_S1/AGTTGACC_readname.txt.R1.bed.hg18.uniq	3116	2652
./GB4030001_S1/ATAGATAC_readname.txt.R1.bed.hg18.uniq	9404	8625
./GB4030001_S1/ATCTGATG_readname.txt.R1.bed.hg18.uniq	1161	1110
./GB4030001_S1/ATGACTGT_readname.txt.R1.bed.hg18.uniq	768	649
./GB4030001_S1/ATGGACTG_readname.txt.R1.bed.hg18.uniq	6110	4614
./GB4030001_S1/ATGGCTGT_readname.txt.R1.bed.hg18.uniq	233	225
./GB4030001_S1/ATTAAGCG_readname.txt.R1.bed.hg18.uniq	1071	910
./GB4030001_S1/ATTGGCGT_readname.txt.R1.bed.hg18.uniq	359	327
./GB4030001_S1/CAAGATAT_readname.txt.R1.bed.hg18.uniq	425	391
./GB4030001_S1/CAATGTGT_readname.txt.R1.bed.hg18.uniq	364	337
./GB4030001_S1/CAATTCGT_readname.txt.R1.bed.hg18.uniq	267	246
./GB4030001_S1/CACAGTTG_readname.txt.R1.bed.hg18.uniq	551	518
./GB4030001_S1/CACTCTTG_readname.txt.R1.bed.hg18.uniq	3984	3054
./GB4030001_S1/CAGTGATG_readname.txt.R1.bed.hg18.uniq	1206	1142
./GB4030001_S1/CATAACTT_readname.txt.R1.bed.hg18.uniq	1257	945
./GB4030001_S1/CATATGCT_readname.txt.R1.bed.hg18.uniq	380	372
./GB4030001_S1/CATGGTGT_readname.txt.R1.bed.hg18.uniq	130	122
./GB4030001_S1/CATGTAGA_readname.txt.R1.bed.hg18.uniq	1651	1239
./GB4030001_S1/CATGTATT_readname.txt.R1.bed.hg18.uniq	529	503
./GB4030001_S1/CATGTGTG_readname.txt.R1.bed.hg18.uniq	654	615
./GB4030001_S1/CCTCATGT_readname.txt.R1.bed.hg18.uniq	220	205
./GB4030001_S1/CGAGAATG_readname.txt.R1.bed.hg18.uniq	1715	1410
./GB4030001_S1/CGATTACA_readname.txt.R1.bed.hg18.uniq	4396	4138
./GB4030001_S1/CGTAATTA_readname.txt.R1.bed.hg18.uniq	6874	6237
./GB4030001_S1/CTAAGTGT_readname.txt.R1.bed.hg18.uniq	259	242
./GB4030001_S1/CTAGTGTG_readname.txt.R1.bed.hg18.uniq	787	740
./GB4030001_S1/CTTCGTTG_readname.txt.R1.bed.hg18.uniq	722	664
./GB4030001_S1/GACTGTGT_readname.txt.R1.bed.hg18.uniq	798	669
./GB4030001_S1/GAGACCTT_readname.txt.R1.bed.hg18.uniq	415	386
./GB4030001_S1/GATAACCA_readname.txt.R1.bed.hg18.uniq	2849	2637
./GB4030001_S1/GATATTGT_readname.txt.R1.bed.hg18.uniq	244	227
./GB4030001_S1/GATGGCTT_readname.txt.R1.bed.hg18.uniq	2123	1650
./GB4030001_S1/GCGTAATT_readname.txt.R1.bed.hg18.uniq	345	330
./GB4030001_S1/GGAACTGT_readname.txt.R1.bed.hg18.uniq	307	294
./GB4030001_S1/GGTCAATG_readname.txt.R1.bed.hg18.uniq	7426	5561
./GB4030001_S1/GTACCGAT_readname.txt.R1.bed.hg18.uniq	755	718
./GB4030001_S1/GTCTCCTA_readname.txt.R1.bed.hg18.uniq	4196	3417
./GB4030001_S1/TAACGTGT_readname.txt.R1.bed.hg18.uniq	314	292
./GB4030001_S1/TAAGGTGT_readname.txt.R1.bed.hg18.uniq	319	302
./GB4030001_S1/TACACTGT_readname.txt.R1.bed.hg18.uniq	1567	1205
./GB4030001_S1/TACAGTGT_readname.txt.R1.bed.hg18.uniq	383	353
./GB4030001_S1/TAGCAGTT_readname.txt.R1.bed.hg18.uniq	335	310
./GB4030001_S1/TAGTTCTG_readname.txt.R1.bed.hg18.uniq	12959	9379
./GB4030001_S1/TCAAGTTG_readname.txt.R1.bed.hg18.uniq	881	832
./GB4030001_S1/TCAGCTTG_readname.txt.R1.bed.hg18.uniq	502	451
./GB4030001_S1/TCATCGTG_readname.txt.R1.bed.hg18.uniq	5431	4006
./GB4030001_S1/TCCGGTAT_readname.txt.R1.bed.hg18.uniq	398	363
./GB4030001_S1/TCCTGCTG_readname.txt.R1.bed.hg18.uniq	1240	1173
./GB4030001_S1/TCGTCGAT_readname.txt.R1.bed.hg18.uniq	11305	8530
./GB4030001_S1/TCTACTGT_readname.txt.R1.bed.hg18.uniq	272	254
./GB4030001_S1/TCTGTTGT_readname.txt.R1.bed.hg18.uniq	207	195
./GB4030001_S1/TGCAGACA_readname.txt.R1.bed.hg18.uniq	3180	2975
./GB4030001_S1/TTCACGAT_readname.txt.R1.bed.hg18.uniq	392	365
./GB4030002_S2/AAGAATCT_readname.txt.R1.bed.hg18.uniq	658	579
./GB4030002_S2/AAGAGGTT_readname.txt.R1.bed.hg18.uniq	748	673
./GB4030002_S2/AATCGGAT_readname.txt.R1.bed.hg18.uniq	2592	2376
./GB4030002_S2/ACGTACGT_readname.txt.R1.bed.hg18.uniq	624	521
./GB4030002_S2/ACGTACTC_readname.txt.R1.bed.hg18.uniq	1164	1007
./GB4030002_S2/ACTGCATG_readname.txt.R1.bed.hg18.uniq	2686	2084
./GB4030002_S2/AGAGTTGT_readname.txt.R1.bed.hg18.uniq	827	695
./GB4030002_S2/AGCAATCC_readname.txt.R1.bed.hg18.uniq	8938	6172
./GB4030002_S2/AGTTGACC_readname.txt.R1.bed.hg18.uniq	5521	4313
./GB4030002_S2/ATAGATAC_readname.txt.R1.bed.hg18.uniq	7497	6904
./GB4030002_S2/ATCTGATG_readname.txt.R1.bed.hg18.uniq	1916	1547
./GB4030002_S2/ATGACTGT_readname.txt.R1.bed.hg18.uniq	414	355
./GB4030002_S2/ATGGACTG_readname.txt.R1.bed.hg18.uniq	1096	952
./GB4030002_S2/ATGGCTGT_readname.txt.R1.bed.hg18.uniq	399	355
./GB4030002_S2/ATTAAGCG_readname.txt.R1.bed.hg18.uniq	1920	1506
./GB4030002_S2/ATTGGCGT_readname.txt.R1.bed.hg18.uniq	763	651
./GB4030002_S2/CAAGATAT_readname.txt.R1.bed.hg18.uniq	731	603
./GB4030002_S2/CAATGTGT_readname.txt.R1.bed.hg18.uniq	459	393
./GB4030002_S2/CAATTCGT_readname.txt.R1.bed.hg18.uniq	360	310
./GB4030002_S2/CACAGTTG_readname.txt.R1.bed.hg18.uniq	1613	1341
./GB4030002_S2/CACTCTTG_readname.txt.R1.bed.hg18.uniq	1120	957
./GB4030002_S2/CAGTGATG_readname.txt.R1.bed.hg18.uniq	1354	1108
./GB4030002_S2/CATAACTT_readname.txt.R1.bed.hg18.uniq	6709	4775
./GB4030002_S2/CATATGCT_readname.txt.R1.bed.hg18.uniq	572	530
./GB4030002_S2/CATGGTGT_readname.txt.R1.bed.hg18.uniq	1912	1419
./GB4030002_S2/CATGTAGA_readname.txt.R1.bed.hg18.uniq	639	573
./GB4030002_S2/CATGTATT_readname.txt.R1.bed.hg18.uniq	585	503
./GB4030002_S2/CATGTGTG_readname.txt.R1.bed.hg18.uniq	3711	2776
./GB4030002_S2/CCTCATGT_readname.txt.R1.bed.hg18.uniq	465	422
./GB4030002_S2/CGAGAATG_readname.txt.R1.bed.hg18.uniq	640	571
./GB4030002_S2/CGATTACA_readname.txt.R1.bed.hg18.uniq	4439	3253
./GB4030002_S2/CGTAATTA_readname.txt.R1.bed.hg18.uniq	104	102
./GB4030002_S2/CTAAGTGT_readname.txt.R1.bed.hg18.uniq	637	571
./GB4030002_S2/CTAGTGTG_readname.txt.R1.bed.hg18.uniq	1090	906
./GB4030002_S2/CTTCGTTG_readname.txt.R1.bed.hg18.uniq	691	619
./GB4030002_S2/GACTGTGT_readname.txt.R1.bed.hg18.uniq	850	699
./GB4030002_S2/GAGACCTT_readname.txt.R1.bed.hg18.uniq	717	585
./GB4030002_S2/GATAACCA_readname.txt.R1.bed.hg18.uniq	480899	321303
./GB4030002_S2/GATATTGT_readname.txt.R1.bed.hg18.uniq	503	434
./GB4030002_S2/GATGGCTT_readname.txt.R1.bed.hg18.uniq	8188	5825
./GB4030002_S2/GCGTAATT_readname.txt.R1.bed.hg18.uniq	698	615
./GB4030002_S2/GGAACTGT_readname.txt.R1.bed.hg18.uniq	450	405
./GB4030002_S2/GGTCAATG_readname.txt.R1.bed.hg18.uniq	10908	7665
./GB4030002_S2/GTACCGAT_readname.txt.R1.bed.hg18.uniq	1149	1021
./GB4030002_S2/GTCTCCTA_readname.txt.R1.bed.hg18.uniq	3558	3205
./GB4030002_S2/TAACGTGT_readname.txt.R1.bed.hg18.uniq	806	695
./GB4030002_S2/TAAGGTGT_readname.txt.R1.bed.hg18.uniq	6834	5040
./GB4030002_S2/TACACTGT_readname.txt.R1.bed.hg18.uniq	2421	2199
./GB4030002_S2/TACAGTGT_readname.txt.R1.bed.hg18.uniq	813	705
./GB4030002_S2/TAGCAGTT_readname.txt.R1.bed.hg18.uniq	1611	1197
./GB4030002_S2/TAGTTCTG_readname.txt.R1.bed.hg18.uniq	2182	1761
./GB4030002_S2/TCAAGTTG_readname.txt.R1.bed.hg18.uniq	22930	16195
./GB4030002_S2/TCAGCTTG_readname.txt.R1.bed.hg18.uniq	716	638
./GB4030002_S2/TCATCGTG_readname.txt.R1.bed.hg18.uniq	7091	5015
./GB4030002_S2/TCCGGTAT_readname.txt.R1.bed.hg18.uniq	822	696
./GB4030002_S2/TCCTGCTG_readname.txt.R1.bed.hg18.uniq	1035	911
./GB4030002_S2/TCGTCGAT_readname.txt.R1.bed.hg18.uniq	8737	8196
./GB4030002_S2/TCTACTGT_readname.txt.R1.bed.hg18.uniq	575	499
./GB4030002_S2/TCTGTTGT_readname.txt.R1.bed.hg18.uniq	329	286
./GB4030002_S2/TGCAGACA_readname.txt.R1.bed.hg18.uniq	6931	6486
./GB4030002_S2/TTCACGAT_readname.txt.R1.bed.hg18.uniq	1115	983
./GB4030003_S3/AAGAATCT_readname.txt.R1.bed.hg18.uniq	750	644
./GB4030003_S3/AAGAGGTT_readname.txt.R1.bed.hg18.uniq	339	311
./GB4030003_S3/AATCGGAT_readname.txt.R1.bed.hg18.uniq	1438	1338
./GB4030003_S3/ACGTACGT_readname.txt.R1.bed.hg18.uniq	349	320
./GB4030003_S3/ACGTACTC_readname.txt.R1.bed.hg18.uniq	1240	1146
./GB4030003_S3/ACTGCATG_readname.txt.R1.bed.hg18.uniq	689	646
./GB4030003_S3/AGAGTTGT_readname.txt.R1.bed.hg18.uniq	721	678
./GB4030003_S3/AGCAATCC_readname.txt.R1.bed.hg18.uniq	9788	6784
./GB4030003_S3/AGTTGACC_readname.txt.R1.bed.hg18.uniq	3786	3539
./GB4030003_S3/ATAGATAC_readname.txt.R1.bed.hg18.uniq	4747	4373
./GB4030003_S3/ATCTGATG_readname.txt.R1.bed.hg18.uniq	2102	1965
./GB4030003_S3/ATGACTGT_readname.txt.R1.bed.hg18.uniq	1922	1566
./GB4030003_S3/ATGGACTG_readname.txt.R1.bed.hg18.uniq	1449	1353
./GB4030003_S3/ATGGCTGT_readname.txt.R1.bed.hg18.uniq	224	213
./GB4030003_S3/ATTAAGCG_readname.txt.R1.bed.hg18.uniq	580	531
./GB4030003_S3/ATTGGCGT_readname.txt.R1.bed.hg18.uniq	785	717
./GB4030003_S3/CAAGATAT_readname.txt.R1.bed.hg18.uniq	695	652
./GB4030003_S3/CAATGTGT_readname.txt.R1.bed.hg18.uniq	2089	1560
./GB4030003_S3/CAATTCGT_readname.txt.R1.bed.hg18.uniq	292	271
./GB4030003_S3/CACAGTTG_readname.txt.R1.bed.hg18.uniq	647	595
./GB4030003_S3/CACTCTTG_readname.txt.R1.bed.hg18.uniq	369	345
./GB4030003_S3/CAGTGATG_readname.txt.R1.bed.hg18.uniq	1947	1610
./GB4030003_S3/CATAACTT_readname.txt.R1.bed.hg18.uniq	260	243
./GB4030003_S3/CATATGCT_readname.txt.R1.bed.hg18.uniq	6776	5231
./GB4030003_S3/CATGGTGT_readname.txt.R1.bed.hg18.uniq	137	124
./GB4030003_S3/CATGTAGA_readname.txt.R1.bed.hg18.uniq	6435	6110
./GB4030003_S3/CATGTATT_readname.txt.R1.bed.hg18.uniq	290	258
./GB4030003_S3/CATGTGTG_readname.txt.R1.bed.hg18.uniq	477	442
./GB4030003_S3/CCTCATGT_readname.txt.R1.bed.hg18.uniq	1879	1355
./GB4030003_S3/CGAGAATG_readname.txt.R1.bed.hg18.uniq	917	880
./GB4030003_S3/CGATTACA_readname.txt.R1.bed.hg18.uniq	1159	1081
./GB4030003_S3/CGTAATTA_readname.txt.R1.bed.hg18.uniq	565	517
./GB4030003_S3/CTAAGTGT_readname.txt.R1.bed.hg18.uniq	11187	7996
./GB4030003_S3/CTAGTGTG_readname.txt.R1.bed.hg18.uniq	876	808
./GB4030003_S3/CTTCGTTG_readname.txt.R1.bed.hg18.uniq	3560	2813
./GB4030003_S3/GACTGTGT_readname.txt.R1.bed.hg18.uniq	215	197
./GB4030003_S3/GAGACCTT_readname.txt.R1.bed.hg18.uniq	753	681
./GB4030003_S3/GATAACCA_readname.txt.R1.bed.hg18.uniq	2705	2518
./GB4030003_S3/GATATTGT_readname.txt.R1.bed.hg18.uniq	329	307
./GB4030003_S3/GATGGCTT_readname.txt.R1.bed.hg18.uniq	598	543
./GB4030003_S3/GCGTAATT_readname.txt.R1.bed.hg18.uniq	377	343
./GB4030003_S3/GGAACTGT_readname.txt.R1.bed.hg18.uniq	306	292
./GB4030003_S3/GGTCAATG_readname.txt.R1.bed.hg18.uniq	1272	1109
./GB4030003_S3/GTACCGAT_readname.txt.R1.bed.hg18.uniq	506	463
./GB4030003_S3/GTCTCCTA_readname.txt.R1.bed.hg18.uniq	97392	66124
./GB4030003_S3/TAACGTGT_readname.txt.R1.bed.hg18.uniq	210	184
./GB4030003_S3/TAAGGTGT_readname.txt.R1.bed.hg18.uniq	1314	1048
./GB4030003_S3/TACACTGT_readname.txt.R1.bed.hg18.uniq	1897	1465
./GB4030003_S3/TACAGTGT_readname.txt.R1.bed.hg18.uniq	410	377
./GB4030003_S3/TAGCAGTT_readname.txt.R1.bed.hg18.uniq	337	316
./GB4030003_S3/TAGTTCTG_readname.txt.R1.bed.hg18.uniq	688	636
./GB4030003_S3/TCAAGTTG_readname.txt.R1.bed.hg18.uniq	5613	4102
./GB4030003_S3/TCAGCTTG_readname.txt.R1.bed.hg18.uniq	1971	1435
./GB4030003_S3/TCATCGTG_readname.txt.R1.bed.hg18.uniq	782	733
./GB4030003_S3/TCCGGTAT_readname.txt.R1.bed.hg18.uniq	809	743
./GB4030003_S3/TCCTGCTG_readname.txt.R1.bed.hg18.uniq	9778	7151
./GB4030003_S3/TCGTCGAT_readname.txt.R1.bed.hg18.uniq	2349	1956
./GB4030003_S3/TCTACTGT_readname.txt.R1.bed.hg18.uniq	595	563
./GB4030003_S3/TCTGTTGT_readname.txt.R1.bed.hg18.uniq	182	168
./GB4030003_S3/TGCAGACA_readname.txt.R1.bed.hg18.uniq	2086	1919
./GB4030003_S3/TTCACGAT_readname.txt.R1.bed.hg18.uniq	693	644
./GB4030004_S4/AAGAATCT_readname.txt.R1.bed.hg18.uniq	1445	1188
./GB4030004_S4/AAGAGGTT_readname.txt.R1.bed.hg18.uniq	1071	914
./GB4030004_S4/AATCGGAT_readname.txt.R1.bed.hg18.uniq	970	894
./GB4030004_S4/ACGTACGT_readname.txt.R1.bed.hg18.uniq	591	553
./GB4030004_S4/ACGTACTC_readname.txt.R1.bed.hg18.uniq	882	808
./GB4030004_S4/ACTGCATG_readname.txt.R1.bed.hg18.uniq	1114	1050
./GB4030004_S4/AGAGTTGT_readname.txt.R1.bed.hg18.uniq	958	772
./GB4030004_S4/AGCAATCC_readname.txt.R1.bed.hg18.uniq	3671	2798
./GB4030004_S4/AGTTGACC_readname.txt.R1.bed.hg18.uniq	2780	2371
./GB4030004_S4/ATAGATAC_readname.txt.R1.bed.hg18.uniq	5781	5361
./GB4030004_S4/ATCTGATG_readname.txt.R1.bed.hg18.uniq	1655	1558
./GB4030004_S4/ATGACTGT_readname.txt.R1.bed.hg18.uniq	297	269
./GB4030004_S4/ATGGACTG_readname.txt.R1.bed.hg18.uniq	660	628
./GB4030004_S4/ATGGCTGT_readname.txt.R1.bed.hg18.uniq	2284	2178
./GB4030004_S4/ATTAAGCG_readname.txt.R1.bed.hg18.uniq	1264	1193
./GB4030004_S4/ATTGGCGT_readname.txt.R1.bed.hg18.uniq	448	418
./GB4030004_S4/CAAGATAT_readname.txt.R1.bed.hg18.uniq	373	344
./GB4030004_S4/CAATGTGT_readname.txt.R1.bed.hg18.uniq	677	573
./GB4030004_S4/CAATTCGT_readname.txt.R1.bed.hg18.uniq	235	219
./GB4030004_S4/CACAGTTG_readname.txt.R1.bed.hg18.uniq	6481	4775
./GB4030004_S4/CACTCTTG_readname.txt.R1.bed.hg18.uniq	601	569
./GB4030004_S4/CAGTGATG_readname.txt.R1.bed.hg18.uniq	659	615
./GB4030004_S4/CATAACTT_readname.txt.R1.bed.hg18.uniq	222	204
./GB4030004_S4/CATATGCT_readname.txt.R1.bed.hg18.uniq	15495	12230
./GB4030004_S4/CATGGTGT_readname.txt.R1.bed.hg18.uniq	1575	1179
./GB4030004_S4/CATGTAGA_readname.txt.R1.bed.hg18.uniq	653	594
./GB4030004_S4/CATGTATT_readname.txt.R1.bed.hg18.uniq	523	497
./GB4030004_S4/CATGTGTG_readname.txt.R1.bed.hg18.uniq	625	590
./GB4030004_S4/CCTCATGT_readname.txt.R1.bed.hg18.uniq	1658	1383
./GB4030004_S4/CGAGAATG_readname.txt.R1.bed.hg18.uniq	390	370
./GB4030004_S4/CGATTACA_readname.txt.R1.bed.hg18.uniq	832	774
./GB4030004_S4/CGTAATTA_readname.txt.R1.bed.hg18.uniq	237	225
./GB4030004_S4/CTAAGTGT_readname.txt.R1.bed.hg18.uniq	275	261
./GB4030004_S4/CTAGTGTG_readname.txt.R1.bed.hg18.uniq	1057	1001
./GB4030004_S4/CTTCGTTG_readname.txt.R1.bed.hg18.uniq	382	354
./GB4030004_S4/GACTGTGT_readname.txt.R1.bed.hg18.uniq	1826	1436
./GB4030004_S4/GAGACCTT_readname.txt.R1.bed.hg18.uniq	615	570
./GB4030004_S4/GATAACCA_readname.txt.R1.bed.hg18.uniq	4268	3678
./GB4030004_S4/GATATTGT_readname.txt.R1.bed.hg18.uniq	2364	1823
./GB4030004_S4/GATGGCTT_readname.txt.R1.bed.hg18.uniq	5071	4761
./GB4030004_S4/GCGTAATT_readname.txt.R1.bed.hg18.uniq	307	288
./GB4030004_S4/GGAACTGT_readname.txt.R1.bed.hg18.uniq	1172	953
./GB4030004_S4/GGTCAATG_readname.txt.R1.bed.hg18.uniq	1179	1111
./GB4030004_S4/GTACCGAT_readname.txt.R1.bed.hg18.uniq	568	530
./GB4030004_S4/GTCTCCTA_readname.txt.R1.bed.hg18.uniq	26034	18985
./GB4030004_S4/TAACGTGT_readname.txt.R1.bed.hg18.uniq	5050	3693
./GB4030004_S4/TAAGGTGT_readname.txt.R1.bed.hg18.uniq	403	377
./GB4030004_S4/TACACTGT_readname.txt.R1.bed.hg18.uniq	1568	1238
./GB4030004_S4/TACAGTGT_readname.txt.R1.bed.hg18.uniq	389	364
./GB4030004_S4/TAGCAGTT_readname.txt.R1.bed.hg18.uniq	264	232
./GB4030004_S4/TAGTTCTG_readname.txt.R1.bed.hg18.uniq	27907	20083
./GB4030004_S4/TCAAGTTG_readname.txt.R1.bed.hg18.uniq	3643	2862
./GB4030004_S4/TCAGCTTG_readname.txt.R1.bed.hg18.uniq	1426	1170
./GB4030004_S4/TCATCGTG_readname.txt.R1.bed.hg18.uniq	1528	1441
./GB4030004_S4/TCCGGTAT_readname.txt.R1.bed.hg18.uniq	490	468
./GB4030004_S4/TCCTGCTG_readname.txt.R1.bed.hg18.uniq	20324	14497
./GB4030004_S4/TCGTCGAT_readname.txt.R1.bed.hg18.uniq	1083	1019
./GB4030004_S4/TCTACTGT_readname.txt.R1.bed.hg18.uniq	1598	1264
./GB4030004_S4/TCTGTTGT_readname.txt.R1.bed.hg18.uniq	2491	1913
./GB4030004_S4/TGCAGACA_readname.txt.R1.bed.hg18.uniq	2756	2575
./GB4030004_S4/TTCACGAT_readname.txt.R1.bed.hg18.uniq	591	553
./GB4030005_S5/AAGAATCT_readname.txt.R1.bed.hg18.uniq	534	494
./GB4030005_S5/AAGAGGTT_readname.txt.R1.bed.hg18.uniq	681	628
./GB4030005_S5/AATCGGAT_readname.txt.R1.bed.hg18.uniq	1240	1144
./GB4030005_S5/ACGTACGT_readname.txt.R1.bed.hg18.uniq	1301	1084
./GB4030005_S5/ACGTACTC_readname.txt.R1.bed.hg18.uniq	1748	1432
./GB4030005_S5/ACTGCATG_readname.txt.R1.bed.hg18.uniq	8399	6497
./GB4030005_S5/AGAGTTGT_readname.txt.R1.bed.hg18.uniq	978	851
./GB4030005_S5/AGCAATCC_readname.txt.R1.bed.hg18.uniq	382	347
./GB4030005_S5/AGTTGACC_readname.txt.R1.bed.hg18.uniq	2378	2185
./GB4030005_S5/ATAGATAC_readname.txt.R1.bed.hg18.uniq	11509	10570
./GB4030005_S5/ATCTGATG_readname.txt.R1.bed.hg18.uniq	782	738
./GB4030005_S5/ATGACTGT_readname.txt.R1.bed.hg18.uniq	539	483
./GB4030005_S5/ATGGACTG_readname.txt.R1.bed.hg18.uniq	40665	28498
./GB4030005_S5/ATGGCTGT_readname.txt.R1.bed.hg18.uniq	609	545
./GB4030005_S5/ATTAAGCG_readname.txt.R1.bed.hg18.uniq	2795	2575
./GB4030005_S5/ATTGGCGT_readname.txt.R1.bed.hg18.uniq	584	550
./GB4030005_S5/CAAGATAT_readname.txt.R1.bed.hg18.uniq	964	824
./GB4030005_S5/CAATGTGT_readname.txt.R1.bed.hg18.uniq	2551	1909
./GB4030005_S5/CAATTCGT_readname.txt.R1.bed.hg18.uniq	263	235
./GB4030005_S5/CACAGTTG_readname.txt.R1.bed.hg18.uniq	885	818
./GB4030005_S5/CACTCTTG_readname.txt.R1.bed.hg18.uniq	1409	1335
./GB4030005_S5/CAGTGATG_readname.txt.R1.bed.hg18.uniq	745	693
./GB4030005_S5/CATAACTT_readname.txt.R1.bed.hg18.uniq	277	260
./GB4030005_S5/CATATGCT_readname.txt.R1.bed.hg18.uniq	949	905
./GB4030005_S5/CATGGTGT_readname.txt.R1.bed.hg18.uniq	316	299
./GB4030005_S5/CATGTAGA_readname.txt.R1.bed.hg18.uniq	1093	1023
./GB4030005_S5/CATGTATT_readname.txt.R1.bed.hg18.uniq	4921	4655
./GB4030005_S5/CATGTGTG_readname.txt.R1.bed.hg18.uniq	4727	3454
./GB4030005_S5/CCTCATGT_readname.txt.R1.bed.hg18.uniq	240	231
./GB4030005_S5/CGAGAATG_readname.txt.R1.bed.hg18.uniq	729	683
./GB4030005_S5/CGATTACA_readname.txt.R1.bed.hg18.uniq	2607	2439
./GB4030005_S5/CGTAATTA_readname.txt.R1.bed.hg18.uniq	556	538
./GB4030005_S5/CTAAGTGT_readname.txt.R1.bed.hg18.uniq	372	354
./GB4030005_S5/CTAGTGTG_readname.txt.R1.bed.hg18.uniq	11766	8526
./GB4030005_S5/CTTCGTTG_readname.txt.R1.bed.hg18.uniq	893	829
./GB4030005_S5/GACTGTGT_readname.txt.R1.bed.hg18.uniq	1720	1361
./GB4030005_S5/GAGACCTT_readname.txt.R1.bed.hg18.uniq	1247	996
./GB4030005_S5/GATAACCA_readname.txt.R1.bed.hg18.uniq	50565	35182
./GB4030005_S5/GATATTGT_readname.txt.R1.bed.hg18.uniq	252	234
./GB4030005_S5/GATGGCTT_readname.txt.R1.bed.hg18.uniq	705	652
./GB4030005_S5/GCGTAATT_readname.txt.R1.bed.hg18.uniq	320	302
./GB4030005_S5/GGAACTGT_readname.txt.R1.bed.hg18.uniq	430	406
./GB4030005_S5/GGTCAATG_readname.txt.R1.bed.hg18.uniq	1265	1189
./GB4030005_S5/GTACCGAT_readname.txt.R1.bed.hg18.uniq	560	527
./GB4030005_S5/GTCTCCTA_readname.txt.R1.bed.hg18.uniq	4889	4576
./GB4030005_S5/TAACGTGT_readname.txt.R1.bed.hg18.uniq	238	222
./GB4030005_S5/TAAGGTGT_readname.txt.R1.bed.hg18.uniq	635	590
./GB4030005_S5/TACACTGT_readname.txt.R1.bed.hg18.uniq	1622	1242
./GB4030005_S5/TACAGTGT_readname.txt.R1.bed.hg18.uniq	1877	1486
./GB4030005_S5/TAGCAGTT_readname.txt.R1.bed.hg18.uniq	657	580
./GB4030005_S5/TAGTTCTG_readname.txt.R1.bed.hg18.uniq	1338	1258
./GB4030005_S5/TCAAGTTG_readname.txt.R1.bed.hg18.uniq	7133	5151
./GB4030005_S5/TCAGCTTG_readname.txt.R1.bed.hg18.uniq	563	517
./GB4030005_S5/TCATCGTG_readname.txt.R1.bed.hg18.uniq	1333	1245
./GB4030005_S5/TCCGGTAT_readname.txt.R1.bed.hg18.uniq	1333	1155
./GB4030005_S5/TCCTGCTG_readname.txt.R1.bed.hg18.uniq	1194	1114
./GB4030005_S5/TCGTCGAT_readname.txt.R1.bed.hg18.uniq	7992	7544
./GB4030005_S5/TCTACTGT_readname.txt.R1.bed.hg18.uniq	552	512
./GB4030005_S5/TCTGTTGT_readname.txt.R1.bed.hg18.uniq	2841	2121
./GB4030005_S5/TGCAGACA_readname.txt.R1.bed.hg18.uniq	22300	20849
./GB4030005_S5/TTCACGAT_readname.txt.R1.bed.hg18.uniq	6373	4557
./GB4030006_S6/AAGAATCT_readname.txt.R1.bed.hg18.uniq	409	375
./GB4030006_S6/AAGAGGTT_readname.txt.R1.bed.hg18.uniq	1356	1099
./GB4030006_S6/AATCGGAT_readname.txt.R1.bed.hg18.uniq	905	839
./GB4030006_S6/ACGTACGT_readname.txt.R1.bed.hg18.uniq	634	596
./GB4030006_S6/ACGTACTC_readname.txt.R1.bed.hg18.uniq	10360	7475
./GB4030006_S6/ACTGCATG_readname.txt.R1.bed.hg18.uniq	2103	1804
./GB4030006_S6/AGAGTTGT_readname.txt.R1.bed.hg18.uniq	22049	16645
./GB4030006_S6/AGCAATCC_readname.txt.R1.bed.hg18.uniq	516	469
./GB4030006_S6/AGTTGACC_readname.txt.R1.bed.hg18.uniq	1812	1704
./GB4030006_S6/ATAGATAC_readname.txt.R1.bed.hg18.uniq	7494	6596
./GB4030006_S6/ATCTGATG_readname.txt.R1.bed.hg18.uniq	5118	3901
./GB4030006_S6/ATGACTGT_readname.txt.R1.bed.hg18.uniq	349	340
./GB4030006_S6/ATGGACTG_readname.txt.R1.bed.hg18.uniq	1352	1284
./GB4030006_S6/ATGGCTGT_readname.txt.R1.bed.hg18.uniq	241	227
./GB4030006_S6/ATTAAGCG_readname.txt.R1.bed.hg18.uniq	698	662
./GB4030006_S6/ATTGGCGT_readname.txt.R1.bed.hg18.uniq	364	337
./GB4030006_S6/CAAGATAT_readname.txt.R1.bed.hg18.uniq	435	398
./GB4030006_S6/CAATGTGT_readname.txt.R1.bed.hg18.uniq	354	335
./GB4030006_S6/CAATTCGT_readname.txt.R1.bed.hg18.uniq	1395	1077
./GB4030006_S6/CACAGTTG_readname.txt.R1.bed.hg18.uniq	442	407
./GB4030006_S6/CACTCTTG_readname.txt.R1.bed.hg18.uniq	653	618
./GB4030006_S6/CAGTGATG_readname.txt.R1.bed.hg18.uniq	19434	14222
./GB4030006_S6/CATAACTT_readname.txt.R1.bed.hg18.uniq	338	319
./GB4030006_S6/CATATGCT_readname.txt.R1.bed.hg18.uniq	306	297
./GB4030006_S6/CATGGTGT_readname.txt.R1.bed.hg18.uniq	251	235
./GB4030006_S6/CATGTAGA_readname.txt.R1.bed.hg18.uniq	565	503
./GB4030006_S6/CATGTATT_readname.txt.R1.bed.hg18.uniq	434	409
./GB4030006_S6/CATGTGTG_readname.txt.R1.bed.hg18.uniq	752	711
./GB4030006_S6/CCTCATGT_readname.txt.R1.bed.hg18.uniq	543	446
./GB4030006_S6/CGAGAATG_readname.txt.R1.bed.hg18.uniq	486	465
./GB4030006_S6/CGATTACA_readname.txt.R1.bed.hg18.uniq	899	841
./GB4030006_S6/CGTAATTA_readname.txt.R1.bed.hg18.uniq	67	65
./GB4030006_S6/CTAAGTGT_readname.txt.R1.bed.hg18.uniq	1712	1329
./GB4030006_S6/CTAGTGTG_readname.txt.R1.bed.hg18.uniq	1238	1182
./GB4030006_S6/CTTCGTTG_readname.txt.R1.bed.hg18.uniq	650	603
./GB4030006_S6/GACTGTGT_readname.txt.R1.bed.hg18.uniq	244	233
./GB4030006_S6/GAGACCTT_readname.txt.R1.bed.hg18.uniq	1157	932
./GB4030006_S6/GATAACCA_readname.txt.R1.bed.hg18.uniq	3349	3099
./GB4030006_S6/GATATTGT_readname.txt.R1.bed.hg18.uniq	311	291
./GB4030006_S6/GATGGCTT_readname.txt.R1.bed.hg18.uniq	452	417
./GB4030006_S6/GCGTAATT_readname.txt.R1.bed.hg18.uniq	600	575
./GB4030006_S6/GGAACTGT_readname.txt.R1.bed.hg18.uniq	303	284
./GB4030006_S6/GGTCAATG_readname.txt.R1.bed.hg18.uniq	628	597
./GB4030006_S6/GTACCGAT_readname.txt.R1.bed.hg18.uniq	1063	946
./GB4030006_S6/GTCTCCTA_readname.txt.R1.bed.hg18.uniq	2626	2441
./GB4030006_S6/TAACGTGT_readname.txt.R1.bed.hg18.uniq	367	347
./GB4030006_S6/TAAGGTGT_readname.txt.R1.bed.hg18.uniq	2110	1733
./GB4030006_S6/TACACTGT_readname.txt.R1.bed.hg18.uniq	248	230
./GB4030006_S6/TACAGTGT_readname.txt.R1.bed.hg18.uniq	257	241
./GB4030006_S6/TAGCAGTT_readname.txt.R1.bed.hg18.uniq	219	206
./GB4030006_S6/TAGTTCTG_readname.txt.R1.bed.hg18.uniq	1226	1159
./GB4030006_S6/TCAAGTTG_readname.txt.R1.bed.hg18.uniq	603	565
./GB4030006_S6/TCAGCTTG_readname.txt.R1.bed.hg18.uniq	876	820
./GB4030006_S6/TCATCGTG_readname.txt.R1.bed.hg18.uniq	515	489
./GB4030006_S6/TCCGGTAT_readname.txt.R1.bed.hg18.uniq	434	399
./GB4030006_S6/TCCTGCTG_readname.txt.R1.bed.hg18.uniq	420	398
./GB4030006_S6/TCGTCGAT_readname.txt.R1.bed.hg18.uniq	976	905
./GB4030006_S6/TCTACTGT_readname.txt.R1.bed.hg18.uniq	8812	6632
./GB4030006_S6/TCTGTTGT_readname.txt.R1.bed.hg18.uniq	1401	1102
./GB4030006_S6/TGCAGACA_readname.txt.R1.bed.hg18.uniq	1753	1611
./GB4030006_S6/TTCACGAT_readname.txt.R1.bed.hg18.uniq	3020	2283
./GB4030007_S7/AAGAATCT_readname.txt.R1.bed.hg18.uniq	2561	1921
./GB4030007_S7/AAGAGGTT_readname.txt.R1.bed.hg18.uniq	525	464
./GB4030007_S7/AATCGGAT_readname.txt.R1.bed.hg18.uniq	7650	7126
./GB4030007_S7/ACGTACGT_readname.txt.R1.bed.hg18.uniq	548	493
./GB4030007_S7/ACGTACTC_readname.txt.R1.bed.hg18.uniq	2171	1842
./GB4030007_S7/ACTGCATG_readname.txt.R1.bed.hg18.uniq	6543	4819
./GB4030007_S7/AGAGTTGT_readname.txt.R1.bed.hg18.uniq	1541	1209
./GB4030007_S7/AGCAATCC_readname.txt.R1.bed.hg18.uniq	491	451
./GB4030007_S7/AGTTGACC_readname.txt.R1.bed.hg18.uniq	9683	7033
./GB4030007_S7/ATAGATAC_readname.txt.R1.bed.hg18.uniq	7490	6925
./GB4030007_S7/ATCTGATG_readname.txt.R1.bed.hg18.uniq	1024	958
./GB4030007_S7/ATGACTGT_readname.txt.R1.bed.hg18.uniq	387	358
./GB4030007_S7/ATGGACTG_readname.txt.R1.bed.hg18.uniq	14437	13605
./GB4030007_S7/ATGGCTGT_readname.txt.R1.bed.hg18.uniq	3748	2898
./GB4030007_S7/ATTAAGCG_readname.txt.R1.bed.hg18.uniq	757	705
./GB4030007_S7/ATTGGCGT_readname.txt.R1.bed.hg18.uniq	726	678
./GB4030007_S7/CAAGATAT_readname.txt.R1.bed.hg18.uniq	767	698
./GB4030007_S7/CAATGTGT_readname.txt.R1.bed.hg18.uniq	576	536
./GB4030007_S7/CAATTCGT_readname.txt.R1.bed.hg18.uniq	325	298
./GB4030007_S7/CACAGTTG_readname.txt.R1.bed.hg18.uniq	653	597
./GB4030007_S7/CACTCTTG_readname.txt.R1.bed.hg18.uniq	407	372
./GB4030007_S7/CAGTGATG_readname.txt.R1.bed.hg18.uniq	653	597
./GB4030007_S7/CATAACTT_readname.txt.R1.bed.hg18.uniq	306	275
./GB4030007_S7/CATATGCT_readname.txt.R1.bed.hg18.uniq	40227	31251
./GB4030007_S7/CATGGTGT_readname.txt.R1.bed.hg18.uniq	175	158
./GB4030007_S7/CATGTAGA_readname.txt.R1.bed.hg18.uniq	2000	1621
./GB4030007_S7/CATGTATT_readname.txt.R1.bed.hg18.uniq	477	437
./GB4030007_S7/CATGTGTG_readname.txt.R1.bed.hg18.uniq	893	847
./GB4030007_S7/CCTCATGT_readname.txt.R1.bed.hg18.uniq	1442	1099
./GB4030007_S7/CGAGAATG_readname.txt.R1.bed.hg18.uniq	610	563
./GB4030007_S7/CGATTACA_readname.txt.R1.bed.hg18.uniq	1159	1080
./GB4030007_S7/CGTAATTA_readname.txt.R1.bed.hg18.uniq	1317	1169
./GB4030007_S7/CTAAGTGT_readname.txt.R1.bed.hg18.uniq	429	399
./GB4030007_S7/CTAGTGTG_readname.txt.R1.bed.hg18.uniq	4917	3627
./GB4030007_S7/CTTCGTTG_readname.txt.R1.bed.hg18.uniq	1184	1097
./GB4030007_S7/GACTGTGT_readname.txt.R1.bed.hg18.uniq	498	459
./GB4030007_S7/GAGACCTT_readname.txt.R1.bed.hg18.uniq	497	440
./GB4030007_S7/GATAACCA_readname.txt.R1.bed.hg18.uniq	113671	77954
./GB4030007_S7/GATATTGT_readname.txt.R1.bed.hg18.uniq	269	240
./GB4030007_S7/GATGGCTT_readname.txt.R1.bed.hg18.uniq	7095	5496
./GB4030007_S7/GCGTAATT_readname.txt.R1.bed.hg18.uniq	5601	3971
./GB4030007_S7/GGAACTGT_readname.txt.R1.bed.hg18.uniq	392	368
./GB4030007_S7/GGTCAATG_readname.txt.R1.bed.hg18.uniq	3054	2369
./GB4030007_S7/GTACCGAT_readname.txt.R1.bed.hg18.uniq	574	540
./GB4030007_S7/GTCTCCTA_readname.txt.R1.bed.hg18.uniq	3555	3294
./GB4030007_S7/TAACGTGT_readname.txt.R1.bed.hg18.uniq	3049	2318
./GB4030007_S7/TAAGGTGT_readname.txt.R1.bed.hg18.uniq	729	670
./GB4030007_S7/TACACTGT_readname.txt.R1.bed.hg18.uniq	374	346
./GB4030007_S7/TACAGTGT_readname.txt.R1.bed.hg18.uniq	1255	1020
./GB4030007_S7/TAGCAGTT_readname.txt.R1.bed.hg18.uniq	345	310
./GB4030007_S7/TAGTTCTG_readname.txt.R1.bed.hg18.uniq	1962	1832
./GB4030007_S7/TCAAGTTG_readname.txt.R1.bed.hg18.uniq	1133	1035
./GB4030007_S7/TCAGCTTG_readname.txt.R1.bed.hg18.uniq	612	563
./GB4030007_S7/TCATCGTG_readname.txt.R1.bed.hg18.uniq	809	719
./GB4030007_S7/TCCGGTAT_readname.txt.R1.bed.hg18.uniq	696	643
./GB4030007_S7/TCCTGCTG_readname.txt.R1.bed.hg18.uniq	834	756
./GB4030007_S7/TCGTCGAT_readname.txt.R1.bed.hg18.uniq	1343	1245
./GB4030007_S7/TCTACTGT_readname.txt.R1.bed.hg18.uniq	3585	2644
./GB4030007_S7/TCTGTTGT_readname.txt.R1.bed.hg18.uniq	444	410
./GB4030007_S7/TGCAGACA_readname.txt.R1.bed.hg18.uniq	31651	24409
./GB4030007_S7/TTCACGAT_readname.txt.R1.bed.hg18.uniq	408	367
./GB4030008_S8/AAGAATCT_readname.txt.R1.bed.hg18.uniq	373	349
./GB4030008_S8/AAGAGGTT_readname.txt.R1.bed.hg18.uniq	348	323
./GB4030008_S8/AATCGGAT_readname.txt.R1.bed.hg18.uniq	1385	1317
./GB4030008_S8/ACGTACGT_readname.txt.R1.bed.hg18.uniq	448	421
./GB4030008_S8/ACGTACTC_readname.txt.R1.bed.hg18.uniq	1606	1507
./GB4030008_S8/ACTGCATG_readname.txt.R1.bed.hg18.uniq	529	496
./GB4030008_S8/AGAGTTGT_readname.txt.R1.bed.hg18.uniq	276	259
./GB4030008_S8/AGCAATCC_readname.txt.R1.bed.hg18.uniq	5531	4436
./GB4030008_S8/AGTTGACC_readname.txt.R1.bed.hg18.uniq	1474	1367
./GB4030008_S8/ATAGATAC_readname.txt.R1.bed.hg18.uniq	4863	4463
./GB4030008_S8/ATCTGATG_readname.txt.R1.bed.hg18.uniq	740	709
./GB4030008_S8/ATGACTGT_readname.txt.R1.bed.hg18.uniq	1708	1348
./GB4030008_S8/ATGGACTG_readname.txt.R1.bed.hg18.uniq	7528	5769
./GB4030008_S8/ATGGCTGT_readname.txt.R1.bed.hg18.uniq	198	185
./GB4030008_S8/ATTAAGCG_readname.txt.R1.bed.hg18.uniq	1152	935
./GB4030008_S8/ATTGGCGT_readname.txt.R1.bed.hg18.uniq	366	343
./GB4030008_S8/CAAGATAT_readname.txt.R1.bed.hg18.uniq	469	425
./GB4030008_S8/CAATGTGT_readname.txt.R1.bed.hg18.uniq	362	327
./GB4030008_S8/CAATTCGT_readname.txt.R1.bed.hg18.uniq	1499	1139
./GB4030008_S8/CACAGTTG_readname.txt.R1.bed.hg18.uniq	609	579
./GB4030008_S8/CACTCTTG_readname.txt.R1.bed.hg18.uniq	320	301
./GB4030008_S8/CAGTGATG_readname.txt.R1.bed.hg18.uniq	430	398
./GB4030008_S8/CATAACTT_readname.txt.R1.bed.hg18.uniq	177	164
./GB4030008_S8/CATATGCT_readname.txt.R1.bed.hg18.uniq	412	390
./GB4030008_S8/CATGGTGT_readname.txt.R1.bed.hg18.uniq	162	153
./GB4030008_S8/CATGTAGA_readname.txt.R1.bed.hg18.uniq	1991	1875
./GB4030008_S8/CATGTATT_readname.txt.R1.bed.hg18.uniq	209	189
./GB4030008_S8/CATGTGTG_readname.txt.R1.bed.hg18.uniq	420	391
./GB4030008_S8/CCTCATGT_readname.txt.R1.bed.hg18.uniq	155	146
./GB4030008_S8/CGAGAATG_readname.txt.R1.bed.hg18.uniq	2997	2412
./GB4030008_S8/CGATTACA_readname.txt.R1.bed.hg18.uniq	5494	5198
./GB4030008_S8/CGTAATTA_readname.txt.R1.bed.hg18.uniq	1616	1586
./GB4030008_S8/CTAAGTGT_readname.txt.R1.bed.hg18.uniq	347	321
./GB4030008_S8/CTAGTGTG_readname.txt.R1.bed.hg18.uniq	901	833
./GB4030008_S8/CTTCGTTG_readname.txt.R1.bed.hg18.uniq	13572	9932
./GB4030008_S8/GACTGTGT_readname.txt.R1.bed.hg18.uniq	240	221
./GB4030008_S8/GAGACCTT_readname.txt.R1.bed.hg18.uniq	350	332
./GB4030008_S8/GATAACCA_readname.txt.R1.bed.hg18.uniq	2933	2582
./GB4030008_S8/GATATTGT_readname.txt.R1.bed.hg18.uniq	374	350
./GB4030008_S8/GATGGCTT_readname.txt.R1.bed.hg18.uniq	2343	2214
./GB4030008_S8/GCGTAATT_readname.txt.R1.bed.hg18.uniq	264	241
./GB4030008_S8/GGAACTGT_readname.txt.R1.bed.hg18.uniq	332	313
./GB4030008_S8/GGTCAATG_readname.txt.R1.bed.hg18.uniq	663	607
./GB4030008_S8/GTACCGAT_readname.txt.R1.bed.hg18.uniq	2437	1915
./GB4030008_S8/GTCTCCTA_readname.txt.R1.bed.hg18.uniq	1840	1726
./GB4030008_S8/TAACGTGT_readname.txt.R1.bed.hg18.uniq	203	189
./GB4030008_S8/TAAGGTGT_readname.txt.R1.bed.hg18.uniq	332	314
./GB4030008_S8/TACACTGT_readname.txt.R1.bed.hg18.uniq	170	164
./GB4030008_S8/TACAGTGT_readname.txt.R1.bed.hg18.uniq	591	554
./GB4030008_S8/TAGCAGTT_readname.txt.R1.bed.hg18.uniq	330	307
./GB4030008_S8/TAGTTCTG_readname.txt.R1.bed.hg18.uniq	982	935
./GB4030008_S8/TCAAGTTG_readname.txt.R1.bed.hg18.uniq	748	689
./GB4030008_S8/TCAGCTTG_readname.txt.R1.bed.hg18.uniq	492	453
./GB4030008_S8/TCATCGTG_readname.txt.R1.bed.hg18.uniq	550	518
./GB4030008_S8/TCCGGTAT_readname.txt.R1.bed.hg18.uniq	461	431
./GB4030008_S8/TCCTGCTG_readname.txt.R1.bed.hg18.uniq	489	460
./GB4030008_S8/TCGTCGAT_readname.txt.R1.bed.hg18.uniq	720	661
./GB4030008_S8/TCTACTGT_readname.txt.R1.bed.hg18.uniq	669	576
./GB4030008_S8/TCTGTTGT_readname.txt.R1.bed.hg18.uniq	2888	2221
./GB4030008_S8/TGCAGACA_readname.txt.R1.bed.hg18.uniq	4171	3313
./GB4030008_S8/TTCACGAT_readname.txt.R1.bed.hg18.uniq	376	350
./GB4030009_S9/AAGAATCT_readname.txt.R1.bed.hg18.uniq	518	486
./GB4030009_S9/AAGAGGTT_readname.txt.R1.bed.hg18.uniq	550	514
./GB4030009_S9/AATCGGAT_readname.txt.R1.bed.hg18.uniq	5565	5019
./GB4030009_S9/ACGTACGT_readname.txt.R1.bed.hg18.uniq	674	635
./GB4030009_S9/ACGTACTC_readname.txt.R1.bed.hg18.uniq	11338	8608
./GB4030009_S9/ACTGCATG_readname.txt.R1.bed.hg18.uniq	1397	1334
./GB4030009_S9/AGAGTTGT_readname.txt.R1.bed.hg18.uniq	430	404
./GB4030009_S9/AGCAATCC_readname.txt.R1.bed.hg18.uniq	588	553
./GB4030009_S9/AGTTGACC_readname.txt.R1.bed.hg18.uniq	8493	7508
./GB4030009_S9/ATAGATAC_readname.txt.R1.bed.hg18.uniq	9822	9033
./GB4030009_S9/ATCTGATG_readname.txt.R1.bed.hg18.uniq	736	696
./GB4030009_S9/ATGACTGT_readname.txt.R1.bed.hg18.uniq	1464	1150
./GB4030009_S9/ATGGACTG_readname.txt.R1.bed.hg18.uniq	1006	957
./GB4030009_S9/ATGGCTGT_readname.txt.R1.bed.hg18.uniq	2046	1571
./GB4030009_S9/ATTAAGCG_readname.txt.R1.bed.hg18.uniq	10312	9840
./GB4030009_S9/ATTGGCGT_readname.txt.R1.bed.hg18.uniq	1267	1082
./GB4030009_S9/CAAGATAT_readname.txt.R1.bed.hg18.uniq	456	418
./GB4030009_S9/CAATGTGT_readname.txt.R1.bed.hg18.uniq	1765	1329
./GB4030009_S9/CAATTCGT_readname.txt.R1.bed.hg18.uniq	555	515
./GB4030009_S9/CACAGTTG_readname.txt.R1.bed.hg18.uniq	14936	10167
./GB4030009_S9/CACTCTTG_readname.txt.R1.bed.hg18.uniq	1266	1094
./GB4030009_S9/CAGTGATG_readname.txt.R1.bed.hg18.uniq	765	696
./GB4030009_S9/CATAACTT_readname.txt.R1.bed.hg18.uniq	350	324
./GB4030009_S9/CATATGCT_readname.txt.R1.bed.hg18.uniq	882	804
./GB4030009_S9/CATGGTGT_readname.txt.R1.bed.hg18.uniq	554	526
./GB4030009_S9/CATGTAGA_readname.txt.R1.bed.hg18.uniq	716	665
./GB4030009_S9/CATGTATT_readname.txt.R1.bed.hg18.uniq	600	570
./GB4030009_S9/CATGTGTG_readname.txt.R1.bed.hg18.uniq	5263	4971
./GB4030009_S9/CCTCATGT_readname.txt.R1.bed.hg18.uniq	168	160
./GB4030009_S9/CGAGAATG_readname.txt.R1.bed.hg18.uniq	1822	1554
./GB4030009_S9/CGATTACA_readname.txt.R1.bed.hg18.uniq	1113	1025
./GB4030009_S9/CGTAATTA_readname.txt.R1.bed.hg18.uniq	7953	6700
./GB4030009_S9/CTAAGTGT_readname.txt.R1.bed.hg18.uniq	306	291
./GB4030009_S9/CTAGTGTG_readname.txt.R1.bed.hg18.uniq	1117	1046
./GB4030009_S9/CTTCGTTG_readname.txt.R1.bed.hg18.uniq	708	671
./GB4030009_S9/GACTGTGT_readname.txt.R1.bed.hg18.uniq	304	292
./GB4030009_S9/GAGACCTT_readname.txt.R1.bed.hg18.uniq	547	502
./GB4030009_S9/GATAACCA_readname.txt.R1.bed.hg18.uniq	7622	6988
./GB4030009_S9/GATATTGT_readname.txt.R1.bed.hg18.uniq	270	260
./GB4030009_S9/GATGGCTT_readname.txt.R1.bed.hg18.uniq	1179	1111
./GB4030009_S9/GCGTAATT_readname.txt.R1.bed.hg18.uniq	535	505
./GB4030009_S9/GGAACTGT_readname.txt.R1.bed.hg18.uniq	290	268
./GB4030009_S9/GGTCAATG_readname.txt.R1.bed.hg18.uniq	10204	7127
./GB4030009_S9/GTACCGAT_readname.txt.R1.bed.hg18.uniq	1969	1586
./GB4030009_S9/GTCTCCTA_readname.txt.R1.bed.hg18.uniq	4268	3709
./GB4030009_S9/TAACGTGT_readname.txt.R1.bed.hg18.uniq	262	250
./GB4030009_S9/TAAGGTGT_readname.txt.R1.bed.hg18.uniq	859	788
./GB4030009_S9/TACACTGT_readname.txt.R1.bed.hg18.uniq	295	277
./GB4030009_S9/TACAGTGT_readname.txt.R1.bed.hg18.uniq	376	349
./GB4030009_S9/TAGCAGTT_readname.txt.R1.bed.hg18.uniq	364	326
./GB4030009_S9/TAGTTCTG_readname.txt.R1.bed.hg18.uniq	979	910
./GB4030009_S9/TCAAGTTG_readname.txt.R1.bed.hg18.uniq	8577	6024
./GB4030009_S9/TCAGCTTG_readname.txt.R1.bed.hg18.uniq	797	719
./GB4030009_S9/TCATCGTG_readname.txt.R1.bed.hg18.uniq	1189	1130
./GB4030009_S9/TCCGGTAT_readname.txt.R1.bed.hg18.uniq	591	546
./GB4030009_S9/TCCTGCTG_readname.txt.R1.bed.hg18.uniq	700	659
./GB4030009_S9/TCGTCGAT_readname.txt.R1.bed.hg18.uniq	1121	1020
./GB4030009_S9/TCTACTGT_readname.txt.R1.bed.hg18.uniq	2279	1664
./GB4030009_S9/TCTGTTGT_readname.txt.R1.bed.hg18.uniq	2529	1949
./GB4030009_S9/TGCAGACA_readname.txt.R1.bed.hg18.uniq	9753	9119
./GB4030009_S9/TTCACGAT_readname.txt.R1.bed.hg18.uniq	379	357
./GB4030010_S10/AAGAATCT_readname.txt.R1.bed.hg18.uniq	489	446
./GB4030010_S10/AAGAGGTT_readname.txt.R1.bed.hg18.uniq	380	353
./GB4030010_S10/AATCGGAT_readname.txt.R1.bed.hg18.uniq	2320	2193
./GB4030010_S10/ACGTACGT_readname.txt.R1.bed.hg18.uniq	336	309
./GB4030010_S10/ACGTACTC_readname.txt.R1.bed.hg18.uniq	731	654
./GB4030010_S10/ACTGCATG_readname.txt.R1.bed.hg18.uniq	802	757
./GB4030010_S10/AGAGTTGT_readname.txt.R1.bed.hg18.uniq	9480	7207
./GB4030010_S10/AGCAATCC_readname.txt.R1.bed.hg18.uniq	475	437
./GB4030010_S10/AGTTGACC_readname.txt.R1.bed.hg18.uniq	1505	1403
./GB4030010_S10/ATAGATAC_readname.txt.R1.bed.hg18.uniq	4355	4025
./GB4030010_S10/ATCTGATG_readname.txt.R1.bed.hg18.uniq	387	365
./GB4030010_S10/ATGACTGT_readname.txt.R1.bed.hg18.uniq	280	260
./GB4030010_S10/ATGGACTG_readname.txt.R1.bed.hg18.uniq	717	663
./GB4030010_S10/ATGGCTGT_readname.txt.R1.bed.hg18.uniq	349	320
./GB4030010_S10/ATTAAGCG_readname.txt.R1.bed.hg18.uniq	3832	3567
./GB4030010_S10/ATTGGCGT_readname.txt.R1.bed.hg18.uniq	1190	1004
./GB4030010_S10/CAAGATAT_readname.txt.R1.bed.hg18.uniq	2099	1641
./GB4030010_S10/CAATGTGT_readname.txt.R1.bed.hg18.uniq	1534	1211
./GB4030010_S10/CAATTCGT_readname.txt.R1.bed.hg18.uniq	187	175
./GB4030010_S10/CACAGTTG_readname.txt.R1.bed.hg18.uniq	483	446
./GB4030010_S10/CACTCTTG_readname.txt.R1.bed.hg18.uniq	567	535
./GB4030010_S10/CAGTGATG_readname.txt.R1.bed.hg18.uniq	898	830
./GB4030010_S10/CATAACTT_readname.txt.R1.bed.hg18.uniq	228	202
./GB4030010_S10/CATATGCT_readname.txt.R1.bed.hg18.uniq	456	436
./GB4030010_S10/CATGGTGT_readname.txt.R1.bed.hg18.uniq	896	702
./GB4030010_S10/CATGTAGA_readname.txt.R1.bed.hg18.uniq	1134	1044
./GB4030010_S10/CATGTATT_readname.txt.R1.bed.hg18.uniq	463	431
./GB4030010_S10/CATGTGTG_readname.txt.R1.bed.hg18.uniq	24742	18577
./GB4030010_S10/CCTCATGT_readname.txt.R1.bed.hg18.uniq	222	205
./GB4030010_S10/CGAGAATG_readname.txt.R1.bed.hg18.uniq	399	377
./GB4030010_S10/CGATTACA_readname.txt.R1.bed.hg18.uniq	674	612
./GB4030010_S10/CGTAATTA_readname.txt.R1.bed.hg18.uniq	941	922
./GB4030010_S10/CTAAGTGT_readname.txt.R1.bed.hg18.uniq	222	201
./GB4030010_S10/CTAGTGTG_readname.txt.R1.bed.hg18.uniq	580	529
./GB4030010_S10/CTTCGTTG_readname.txt.R1.bed.hg18.uniq	20018	14640
./GB4030010_S10/GACTGTGT_readname.txt.R1.bed.hg18.uniq	2364	1832
./GB4030010_S10/GAGACCTT_readname.txt.R1.bed.hg18.uniq	476	431
./GB4030010_S10/GATAACCA_readname.txt.R1.bed.hg18.uniq	4497	4135
./GB4030010_S10/GATATTGT_readname.txt.R1.bed.hg18.uniq	222	210
./GB4030010_S10/GATGGCTT_readname.txt.R1.bed.hg18.uniq	741	708
./GB4030010_S10/GCGTAATT_readname.txt.R1.bed.hg18.uniq	293	272
./GB4030010_S10/GGAACTGT_readname.txt.R1.bed.hg18.uniq	275	254
./GB4030010_S10/GGTCAATG_readname.txt.R1.bed.hg18.uniq	1009	942
./GB4030010_S10/GTACCGAT_readname.txt.R1.bed.hg18.uniq	490	460
./GB4030010_S10/GTCTCCTA_readname.txt.R1.bed.hg18.uniq	2110	1979
./GB4030010_S10/TAACGTGT_readname.txt.R1.bed.hg18.uniq	224	205
./GB4030010_S10/TAAGGTGT_readname.txt.R1.bed.hg18.uniq	657	600
./GB4030010_S10/TACACTGT_readname.txt.R1.bed.hg18.uniq	247	233
./GB4030010_S10/TACAGTGT_readname.txt.R1.bed.hg18.uniq	1118	983
./GB4030010_S10/TAGCAGTT_readname.txt.R1.bed.hg18.uniq	254	237
./GB4030010_S10/TAGTTCTG_readname.txt.R1.bed.hg18.uniq	533	495
./GB4030010_S10/TCAAGTTG_readname.txt.R1.bed.hg18.uniq	1041	967
./GB4030010_S10/TCAGCTTG_readname.txt.R1.bed.hg18.uniq	1722	1430
./GB4030010_S10/TCATCGTG_readname.txt.R1.bed.hg18.uniq	1033	978
./GB4030010_S10/TCCGGTAT_readname.txt.R1.bed.hg18.uniq	427	391
./GB4030010_S10/TCCTGCTG_readname.txt.R1.bed.hg18.uniq	648	590
./GB4030010_S10/TCGTCGAT_readname.txt.R1.bed.hg18.uniq	101470	72062
./GB4030010_S10/TCTACTGT_readname.txt.R1.bed.hg18.uniq	377	360
./GB4030010_S10/TCTGTTGT_readname.txt.R1.bed.hg18.uniq	208	191
./GB4030010_S10/TGCAGACA_readname.txt.R1.bed.hg18.uniq	1628	1522
./GB4030010_S10/TTCACGAT_readname.txt.R1.bed.hg18.uniq	395	357
./GB4030011_S11/AAGAATCT_readname.txt.R1.bed.hg18.uniq	417	379
./GB4030011_S11/AAGAGGTT_readname.txt.R1.bed.hg18.uniq	397	370
./GB4030011_S11/AATCGGAT_readname.txt.R1.bed.hg18.uniq	1364	1259
./GB4030011_S11/ACGTACGT_readname.txt.R1.bed.hg18.uniq	565	528
./GB4030011_S11/ACGTACTC_readname.txt.R1.bed.hg18.uniq	979	897
./GB4030011_S11/ACTGCATG_readname.txt.R1.bed.hg18.uniq	7788	5650
./GB4030011_S11/AGAGTTGT_readname.txt.R1.bed.hg18.uniq	2501	1911
./GB4030011_S11/AGCAATCC_readname.txt.R1.bed.hg18.uniq	503	461
./GB4030011_S11/AGTTGACC_readname.txt.R1.bed.hg18.uniq	3348	3141
./GB4030011_S11/ATAGATAC_readname.txt.R1.bed.hg18.uniq	6930	6380
./GB4030011_S11/ATCTGATG_readname.txt.R1.bed.hg18.uniq	1107	1022
./GB4030011_S11/ATGACTGT_readname.txt.R1.bed.hg18.uniq	514	478
./GB4030011_S11/ATGGACTG_readname.txt.R1.bed.hg18.uniq	1464	1283
./GB4030011_S11/ATGGCTGT_readname.txt.R1.bed.hg18.uniq	495	432
./GB4030011_S11/ATTAAGCG_readname.txt.R1.bed.hg18.uniq	1389	1297
./GB4030011_S11/ATTGGCGT_readname.txt.R1.bed.hg18.uniq	457	437
./GB4030011_S11/CAAGATAT_readname.txt.R1.bed.hg18.uniq	7835	5418
./GB4030011_S11/CAATGTGT_readname.txt.R1.bed.hg18.uniq	324	299
./GB4030011_S11/CAATTCGT_readname.txt.R1.bed.hg18.uniq	342	316
./GB4030011_S11/CACAGTTG_readname.txt.R1.bed.hg18.uniq	962	891
./GB4030011_S11/CACTCTTG_readname.txt.R1.bed.hg18.uniq	2149	2028
./GB4030011_S11/CAGTGATG_readname.txt.R1.bed.hg18.uniq	789	736
./GB4030011_S11/CATAACTT_readname.txt.R1.bed.hg18.uniq	421	400
./GB4030011_S11/CATATGCT_readname.txt.R1.bed.hg18.uniq	226	220
./GB4030011_S11/CATGGTGT_readname.txt.R1.bed.hg18.uniq	466	433
./GB4030011_S11/CATGTAGA_readname.txt.R1.bed.hg18.uniq	1169	1086
./GB4030011_S11/CATGTATT_readname.txt.R1.bed.hg18.uniq	5121	3584
./GB4030011_S11/CATGTGTG_readname.txt.R1.bed.hg18.uniq	1075	1014
./GB4030011_S11/CCTCATGT_readname.txt.R1.bed.hg18.uniq	3080	2227
./GB4030011_S11/CGAGAATG_readname.txt.R1.bed.hg18.uniq	1068	1012
./GB4030011_S11/CGATTACA_readname.txt.R1.bed.hg18.uniq	3783	3505
./GB4030011_S11/CGTAATTA_readname.txt.R1.bed.hg18.uniq	173	173
./GB4030011_S11/CTAAGTGT_readname.txt.R1.bed.hg18.uniq	1195	949
./GB4030011_S11/CTAGTGTG_readname.txt.R1.bed.hg18.uniq	660	614
./GB4030011_S11/CTTCGTTG_readname.txt.R1.bed.hg18.uniq	1048	973
./GB4030011_S11/GACTGTGT_readname.txt.R1.bed.hg18.uniq	342	312
./GB4030011_S11/GAGACCTT_readname.txt.R1.bed.hg18.uniq	436	417
./GB4030011_S11/GATAACCA_readname.txt.R1.bed.hg18.uniq	3444	3176
./GB4030011_S11/GATATTGT_readname.txt.R1.bed.hg18.uniq	313	290
./GB4030011_S11/GATGGCTT_readname.txt.R1.bed.hg18.uniq	524	480
./GB4030011_S11/GCGTAATT_readname.txt.R1.bed.hg18.uniq	281	262
./GB4030011_S11/GGAACTGT_readname.txt.R1.bed.hg18.uniq	2824	2184
./GB4030011_S11/GGTCAATG_readname.txt.R1.bed.hg18.uniq	7911	6021
./GB4030011_S11/GTACCGAT_readname.txt.R1.bed.hg18.uniq	2574	1999
./GB4030011_S11/GTCTCCTA_readname.txt.R1.bed.hg18.uniq	2941	2739
./GB4030011_S11/TAACGTGT_readname.txt.R1.bed.hg18.uniq	632	564
./GB4030011_S11/TAAGGTGT_readname.txt.R1.bed.hg18.uniq	462	443
./GB4030011_S11/TACACTGT_readname.txt.R1.bed.hg18.uniq	2800	1982
./GB4030011_S11/TACAGTGT_readname.txt.R1.bed.hg18.uniq	4142	3002
./GB4030011_S11/TAGCAGTT_readname.txt.R1.bed.hg18.uniq	378	361
./GB4030011_S11/TAGTTCTG_readname.txt.R1.bed.hg18.uniq	47235	33281
./GB4030011_S11/TCAAGTTG_readname.txt.R1.bed.hg18.uniq	698	648
./GB4030011_S11/TCAGCTTG_readname.txt.R1.bed.hg18.uniq	1736	1498
./GB4030011_S11/TCATCGTG_readname.txt.R1.bed.hg18.uniq	839	778
./GB4030011_S11/TCCGGTAT_readname.txt.R1.bed.hg18.uniq	2269	1773
./GB4030011_S11/TCCTGCTG_readname.txt.R1.bed.hg18.uniq	10425	7471
./GB4030011_S11/TCGTCGAT_readname.txt.R1.bed.hg18.uniq	1020	946
./GB4030011_S11/TCTACTGT_readname.txt.R1.bed.hg18.uniq	366	334
./GB4030011_S11/TCTGTTGT_readname.txt.R1.bed.hg18.uniq	493	451
./GB4030011_S11/TGCAGACA_readname.txt.R1.bed.hg18.uniq	3305	3050
./GB4030011_S11/TTCACGAT_readname.txt.R1.bed.hg18.uniq	754	718
./GB4030012_S12/AAGAATCT_readname.txt.R1.bed.hg18.uniq	430	381
./GB4030012_S12/AAGAGGTT_readname.txt.R1.bed.hg18.uniq	2662	2117
./GB4030012_S12/AATCGGAT_readname.txt.R1.bed.hg18.uniq	3451	2619
./GB4030012_S12/ACGTACGT_readname.txt.R1.bed.hg18.uniq	3090	2281
./GB4030012_S12/ACGTACTC_readname.txt.R1.bed.hg18.uniq	1164	1033
./GB4030012_S12/ACTGCATG_readname.txt.R1.bed.hg18.uniq	779	696
./GB4030012_S12/AGAGTTGT_readname.txt.R1.bed.hg18.uniq	422	386
./GB4030012_S12/AGCAATCC_readname.txt.R1.bed.hg18.uniq	2542	2382
./GB4030012_S12/AGTTGACC_readname.txt.R1.bed.hg18.uniq	2386	2172
./GB4030012_S12/ATAGATAC_readname.txt.R1.bed.hg18.uniq	6295	5810
./GB4030012_S12/ATCTGATG_readname.txt.R1.bed.hg18.uniq	494	433
./GB4030012_S12/ATGACTGT_readname.txt.R1.bed.hg18.uniq	2078	1559
./GB4030012_S12/ATGGACTG_readname.txt.R1.bed.hg18.uniq	633	592
./GB4030012_S12/ATGGCTGT_readname.txt.R1.bed.hg18.uniq	280	256
./GB4030012_S12/ATTAAGCG_readname.txt.R1.bed.hg18.uniq	618	579
./GB4030012_S12/ATTGGCGT_readname.txt.R1.bed.hg18.uniq	2103	1720
./GB4030012_S12/CAAGATAT_readname.txt.R1.bed.hg18.uniq	3153	2429
./GB4030012_S12/CAATGTGT_readname.txt.R1.bed.hg18.uniq	335	299
./GB4030012_S12/CAATTCGT_readname.txt.R1.bed.hg18.uniq	278	251
./GB4030012_S12/CACAGTTG_readname.txt.R1.bed.hg18.uniq	609	527
./GB4030012_S12/CACTCTTG_readname.txt.R1.bed.hg18.uniq	1010	932
./GB4030012_S12/CAGTGATG_readname.txt.R1.bed.hg18.uniq	627	563
./GB4030012_S12/CATAACTT_readname.txt.R1.bed.hg18.uniq	458	428
./GB4030012_S12/CATATGCT_readname.txt.R1.bed.hg18.uniq	50241	42275
./GB4030012_S12/CATGGTGT_readname.txt.R1.bed.hg18.uniq	292	272
./GB4030012_S12/CATGTAGA_readname.txt.R1.bed.hg18.uniq	2690	2519
./GB4030012_S12/CATGTATT_readname.txt.R1.bed.hg18.uniq	2010	1503
./GB4030012_S12/CATGTGTG_readname.txt.R1.bed.hg18.uniq	625	590
./GB4030012_S12/CCTCATGT_readname.txt.R1.bed.hg18.uniq	188	162
./GB4030012_S12/CGAGAATG_readname.txt.R1.bed.hg18.uniq	460	422
./GB4030012_S12/CGATTACA_readname.txt.R1.bed.hg18.uniq	6860	6474
./GB4030012_S12/CGTAATTA_readname.txt.R1.bed.hg18.uniq	314	308
./GB4030012_S12/CTAAGTGT_readname.txt.R1.bed.hg18.uniq	705	630
./GB4030012_S12/CTAGTGTG_readname.txt.R1.bed.hg18.uniq	1959	1817
./GB4030012_S12/CTTCGTTG_readname.txt.R1.bed.hg18.uniq	9287	6782
./GB4030012_S12/GACTGTGT_readname.txt.R1.bed.hg18.uniq	268	257
./GB4030012_S12/GAGACCTT_readname.txt.R1.bed.hg18.uniq	527	458
./GB4030012_S12/GATAACCA_readname.txt.R1.bed.hg18.uniq	3636	3282
./GB4030012_S12/GATATTGT_readname.txt.R1.bed.hg18.uniq	451	415
./GB4030012_S12/GATGGCTT_readname.txt.R1.bed.hg18.uniq	911	832
./GB4030012_S12/GCGTAATT_readname.txt.R1.bed.hg18.uniq	377	339
./GB4030012_S12/GGAACTGT_readname.txt.R1.bed.hg18.uniq	2686	2026
./GB4030012_S12/GGTCAATG_readname.txt.R1.bed.hg18.uniq	780	701
./GB4030012_S12/GTACCGAT_readname.txt.R1.bed.hg18.uniq	534	470
./GB4030012_S12/GTCTCCTA_readname.txt.R1.bed.hg18.uniq	107430	73538
./GB4030012_S12/TAACGTGT_readname.txt.R1.bed.hg18.uniq	456	424
./GB4030012_S12/TAAGGTGT_readname.txt.R1.bed.hg18.uniq	402	356
./GB4030012_S12/TACACTGT_readname.txt.R1.bed.hg18.uniq	310	290
./GB4030012_S12/TACAGTGT_readname.txt.R1.bed.hg18.uniq	377	331
./GB4030012_S12/TAGCAGTT_readname.txt.R1.bed.hg18.uniq	347	307
./GB4030012_S12/TAGTTCTG_readname.txt.R1.bed.hg18.uniq	925	863
./GB4030012_S12/TCAAGTTG_readname.txt.R1.bed.hg18.uniq	705	614
./GB4030012_S12/TCAGCTTG_readname.txt.R1.bed.hg18.uniq	568	522
./GB4030012_S12/TCATCGTG_readname.txt.R1.bed.hg18.uniq	725	652
./GB4030012_S12/TCCGGTAT_readname.txt.R1.bed.hg18.uniq	636	560
./GB4030012_S12/TCCTGCTG_readname.txt.R1.bed.hg18.uniq	1607	1463
./GB4030012_S12/TCGTCGAT_readname.txt.R1.bed.hg18.uniq	17624	13791
./GB4030012_S12/TCTACTGT_readname.txt.R1.bed.hg18.uniq	477	442
./GB4030012_S12/TCTGTTGT_readname.txt.R1.bed.hg18.uniq	1558	1235
./GB4030012_S12/TGCAGACA_readname.txt.R1.bed.hg18.uniq	5075	4777
./GB4030012_S12/TTCACGAT_readname.txt.R1.bed.hg18.uniq	373	336
./GB4030013_S13/AAGAATCT_readname.txt.R1.bed.hg18.uniq	346	329
./GB4030013_S13/AAGAGGTT_readname.txt.R1.bed.hg18.uniq	479	449
./GB4030013_S13/AATCGGAT_readname.txt.R1.bed.hg18.uniq	5319	4982
./GB4030013_S13/ACGTACGT_readname.txt.R1.bed.hg18.uniq	4588	3417
./GB4030013_S13/ACGTACTC_readname.txt.R1.bed.hg18.uniq	1571	1480
./GB4030013_S13/ACTGCATG_readname.txt.R1.bed.hg18.uniq	872	815
./GB4030013_S13/AGAGTTGT_readname.txt.R1.bed.hg18.uniq	1557	1252
./GB4030013_S13/AGCAATCC_readname.txt.R1.bed.hg18.uniq	587	536
./GB4030013_S13/AGTTGACC_readname.txt.R1.bed.hg18.uniq	2552	2387
./GB4030013_S13/ATAGATAC_readname.txt.R1.bed.hg18.uniq	5632	5223
./GB4030013_S13/ATCTGATG_readname.txt.R1.bed.hg18.uniq	874	819
./GB4030013_S13/ATGACTGT_readname.txt.R1.bed.hg18.uniq	316	296
./GB4030013_S13/ATGGACTG_readname.txt.R1.bed.hg18.uniq	1072	1015
./GB4030013_S13/ATGGCTGT_readname.txt.R1.bed.hg18.uniq	326	309
./GB4030013_S13/ATTAAGCG_readname.txt.R1.bed.hg18.uniq	586	545
./GB4030013_S13/ATTGGCGT_readname.txt.R1.bed.hg18.uniq	450	425
./GB4030013_S13/CAAGATAT_readname.txt.R1.bed.hg18.uniq	681	627
./GB4030013_S13/CAATGTGT_readname.txt.R1.bed.hg18.uniq	1013	862
./GB4030013_S13/CAATTCGT_readname.txt.R1.bed.hg18.uniq	3112	2333
./GB4030013_S13/CACAGTTG_readname.txt.R1.bed.hg18.uniq	5359	4132
./GB4030013_S13/CACTCTTG_readname.txt.R1.bed.hg18.uniq	6225	4537
./GB4030013_S13/CAGTGATG_readname.txt.R1.bed.hg18.uniq	514	481
./GB4030013_S13/CATAACTT_readname.txt.R1.bed.hg18.uniq	198	182
./GB4030013_S13/CATATGCT_readname.txt.R1.bed.hg18.uniq	921	880
./GB4030013_S13/CATGGTGT_readname.txt.R1.bed.hg18.uniq	192	179
./GB4030013_S13/CATGTAGA_readname.txt.R1.bed.hg18.uniq	555	517
./GB4030013_S13/CATGTATT_readname.txt.R1.bed.hg18.uniq	758	649
./GB4030013_S13/CATGTGTG_readname.txt.R1.bed.hg18.uniq	1790	1460
./GB4030013_S13/CCTCATGT_readname.txt.R1.bed.hg18.uniq	270	256
./GB4030013_S13/CGAGAATG_readname.txt.R1.bed.hg18.uniq	25232	18618
./GB4030013_S13/CGATTACA_readname.txt.R1.bed.hg18.uniq	1400	1293
./GB4030013_S13/CGTAATTA_readname.txt.R1.bed.hg18.uniq	1773	1709
./GB4030013_S13/CTAAGTGT_readname.txt.R1.bed.hg18.uniq	925	743
./GB4030013_S13/CTAGTGTG_readname.txt.R1.bed.hg18.uniq	1115	1060
./GB4030013_S13/CTTCGTTG_readname.txt.R1.bed.hg18.uniq	680	643
./GB4030013_S13/GACTGTGT_readname.txt.R1.bed.hg18.uniq	206	191
./GB4030013_S13/GAGACCTT_readname.txt.R1.bed.hg18.uniq	609	572
./GB4030013_S13/GATAACCA_readname.txt.R1.bed.hg18.uniq	39121	30786
./GB4030013_S13/GATATTGT_readname.txt.R1.bed.hg18.uniq	429	386
./GB4030013_S13/GATGGCTT_readname.txt.R1.bed.hg18.uniq	1464	1360
./GB4030013_S13/GCGTAATT_readname.txt.R1.bed.hg18.uniq	550	515
./GB4030013_S13/GGAACTGT_readname.txt.R1.bed.hg18.uniq	2105	1697
./GB4030013_S13/GGTCAATG_readname.txt.R1.bed.hg18.uniq	914	835
./GB4030013_S13/GTACCGAT_readname.txt.R1.bed.hg18.uniq	431	402
./GB4030013_S13/GTCTCCTA_readname.txt.R1.bed.hg18.uniq	5631	4576
./GB4030013_S13/TAACGTGT_readname.txt.R1.bed.hg18.uniq	290	277
./GB4030013_S13/TAAGGTGT_readname.txt.R1.bed.hg18.uniq	728	648
./GB4030013_S13/TACACTGT_readname.txt.R1.bed.hg18.uniq	260	245
./GB4030013_S13/TACAGTGT_readname.txt.R1.bed.hg18.uniq	403	368
./GB4030013_S13/TAGCAGTT_readname.txt.R1.bed.hg18.uniq	1341	1105
./GB4030013_S13/TAGTTCTG_readname.txt.R1.bed.hg18.uniq	5268	4971
./GB4030013_S13/TCAAGTTG_readname.txt.R1.bed.hg18.uniq	1342	1260
./GB4030013_S13/TCAGCTTG_readname.txt.R1.bed.hg18.uniq	4972	3612
./GB4030013_S13/TCATCGTG_readname.txt.R1.bed.hg18.uniq	1350	1259
./GB4030013_S13/TCCGGTAT_readname.txt.R1.bed.hg18.uniq	465	428
./GB4030013_S13/TCCTGCTG_readname.txt.R1.bed.hg18.uniq	1004	946
./GB4030013_S13/TCGTCGAT_readname.txt.R1.bed.hg18.uniq	999	942
./GB4030013_S13/TCTACTGT_readname.txt.R1.bed.hg18.uniq	343	325
./GB4030013_S13/TCTGTTGT_readname.txt.R1.bed.hg18.uniq	251	239
./GB4030013_S13/TGCAGACA_readname.txt.R1.bed.hg18.uniq	4250	3990
./GB4030013_S13/TTCACGAT_readname.txt.R1.bed.hg18.uniq	388	365
./GB4030014_S14/AAGAATCT_readname.txt.R1.bed.hg18.uniq	422	397
./GB4030014_S14/AAGAGGTT_readname.txt.R1.bed.hg18.uniq	365	347
./GB4030014_S14/AATCGGAT_readname.txt.R1.bed.hg18.uniq	2555	2385
./GB4030014_S14/ACGTACGT_readname.txt.R1.bed.hg18.uniq	406	381
./GB4030014_S14/ACGTACTC_readname.txt.R1.bed.hg18.uniq	863	799
./GB4030014_S14/ACTGCATG_readname.txt.R1.bed.hg18.uniq	2762	2083
./GB4030014_S14/AGAGTTGT_readname.txt.R1.bed.hg18.uniq	359	346
./GB4030014_S14/AGCAATCC_readname.txt.R1.bed.hg18.uniq	1310	1227
./GB4030014_S14/AGTTGACC_readname.txt.R1.bed.hg18.uniq	2660	2254
./GB4030014_S14/ATAGATAC_readname.txt.R1.bed.hg18.uniq	8174	7287
./GB4030014_S14/ATCTGATG_readname.txt.R1.bed.hg18.uniq	827	780
./GB4030014_S14/ATGACTGT_readname.txt.R1.bed.hg18.uniq	1308	996
./GB4030014_S14/ATGGACTG_readname.txt.R1.bed.hg18.uniq	1625	1535
./GB4030014_S14/ATGGCTGT_readname.txt.R1.bed.hg18.uniq	1783	1332
./GB4030014_S14/ATTAAGCG_readname.txt.R1.bed.hg18.uniq	671	624
./GB4030014_S14/ATTGGCGT_readname.txt.R1.bed.hg18.uniq	434	408
./GB4030014_S14/CAAGATAT_readname.txt.R1.bed.hg18.uniq	406	374
./GB4030014_S14/CAATGTGT_readname.txt.R1.bed.hg18.uniq	2127	1636
./GB4030014_S14/CAATTCGT_readname.txt.R1.bed.hg18.uniq	354	326
./GB4030014_S14/CACAGTTG_readname.txt.R1.bed.hg18.uniq	736	699
./GB4030014_S14/CACTCTTG_readname.txt.R1.bed.hg18.uniq	1519	1444
./GB4030014_S14/CAGTGATG_readname.txt.R1.bed.hg18.uniq	634	591
./GB4030014_S14/CATAACTT_readname.txt.R1.bed.hg18.uniq	527	503
./GB4030014_S14/CATATGCT_readname.txt.R1.bed.hg18.uniq	1112	976
./GB4030014_S14/CATGGTGT_readname.txt.R1.bed.hg18.uniq	165	150
./GB4030014_S14/CATGTAGA_readname.txt.R1.bed.hg18.uniq	2826	2607
./GB4030014_S14/CATGTATT_readname.txt.R1.bed.hg18.uniq	632	522
./GB4030014_S14/CATGTGTG_readname.txt.R1.bed.hg18.uniq	858	819
./GB4030014_S14/CCTCATGT_readname.txt.R1.bed.hg18.uniq	258	240
./GB4030014_S14/CGAGAATG_readname.txt.R1.bed.hg18.uniq	1077	1028
./GB4030014_S14/CGATTACA_readname.txt.R1.bed.hg18.uniq	5959	5619
./GB4030014_S14/CGTAATTA_readname.txt.R1.bed.hg18.uniq	284	278
./GB4030014_S14/CTAAGTGT_readname.txt.R1.bed.hg18.uniq	2918	2229
./GB4030014_S14/CTAGTGTG_readname.txt.R1.bed.hg18.uniq	10952	7937
./GB4030014_S14/CTTCGTTG_readname.txt.R1.bed.hg18.uniq	963	919
./GB4030014_S14/GACTGTGT_readname.txt.R1.bed.hg18.uniq	408	383
./GB4030014_S14/GAGACCTT_readname.txt.R1.bed.hg18.uniq	2018	1738
./GB4030014_S14/GATAACCA_readname.txt.R1.bed.hg18.uniq	3674	3230
./GB4030014_S14/GATATTGT_readname.txt.R1.bed.hg18.uniq	195	186
./GB4030014_S14/GATGGCTT_readname.txt.R1.bed.hg18.uniq	1126	1047
./GB4030014_S14/GCGTAATT_readname.txt.R1.bed.hg18.uniq	259	241
./GB4030014_S14/GGAACTGT_readname.txt.R1.bed.hg18.uniq	1167	961
./GB4030014_S14/GGTCAATG_readname.txt.R1.bed.hg18.uniq	860	809
./GB4030014_S14/GTACCGAT_readname.txt.R1.bed.hg18.uniq	535	503
./GB4030014_S14/GTCTCCTA_readname.txt.R1.bed.hg18.uniq	2700	2481
./GB4030014_S14/TAACGTGT_readname.txt.R1.bed.hg18.uniq	186	174
./GB4030014_S14/TAAGGTGT_readname.txt.R1.bed.hg18.uniq	1891	1456
./GB4030014_S14/TACACTGT_readname.txt.R1.bed.hg18.uniq	206	195
./GB4030014_S14/TACAGTGT_readname.txt.R1.bed.hg18.uniq	381	353
./GB4030014_S14/TAGCAGTT_readname.txt.R1.bed.hg18.uniq	2005	1509
./GB4030014_S14/TAGTTCTG_readname.txt.R1.bed.hg18.uniq	745	704
./GB4030014_S14/TCAAGTTG_readname.txt.R1.bed.hg18.uniq	3689	2849
./GB4030014_S14/TCAGCTTG_readname.txt.R1.bed.hg18.uniq	496	453
./GB4030014_S14/TCATCGTG_readname.txt.R1.bed.hg18.uniq	14073	9740
./GB4030014_S14/TCCGGTAT_readname.txt.R1.bed.hg18.uniq	436	407
./GB4030014_S14/TCCTGCTG_readname.txt.R1.bed.hg18.uniq	865	821
./GB4030014_S14/TCGTCGAT_readname.txt.R1.bed.hg18.uniq	8555	5955
./GB4030014_S14/TCTACTGT_readname.txt.R1.bed.hg18.uniq	439	418
./GB4030014_S14/TCTGTTGT_readname.txt.R1.bed.hg18.uniq	210	203
./GB4030014_S14/TGCAGACA_readname.txt.R1.bed.hg18.uniq	1844	1721
./GB4030014_S14/TTCACGAT_readname.txt.R1.bed.hg18.uniq	3131	2194
./GB4030015_S15/AAGAATCT_readname.txt.R1.bed.hg18.uniq	513	487
./GB4030015_S15/AAGAGGTT_readname.txt.R1.bed.hg18.uniq	434	399
./GB4030015_S15/AATCGGAT_readname.txt.R1.bed.hg18.uniq	1137	1077
./GB4030015_S15/ACGTACGT_readname.txt.R1.bed.hg18.uniq	346	324
./GB4030015_S15/ACGTACTC_readname.txt.R1.bed.hg18.uniq	841	790
./GB4030015_S15/ACTGCATG_readname.txt.R1.bed.hg18.uniq	750	720
./GB4030015_S15/AGAGTTGT_readname.txt.R1.bed.hg18.uniq	479	457
./GB4030015_S15/AGCAATCC_readname.txt.R1.bed.hg18.uniq	910	744
./GB4030015_S15/AGTTGACC_readname.txt.R1.bed.hg18.uniq	18293	13362
./GB4030015_S15/ATAGATAC_readname.txt.R1.bed.hg18.uniq	8994	8162
./GB4030015_S15/ATCTGATG_readname.txt.R1.bed.hg18.uniq	4614	3489
./GB4030015_S15/ATGACTGT_readname.txt.R1.bed.hg18.uniq	297	282
./GB4030015_S15/ATGGACTG_readname.txt.R1.bed.hg18.uniq	660	623
./GB4030015_S15/ATGGCTGT_readname.txt.R1.bed.hg18.uniq	281	267
./GB4030015_S15/ATTAAGCG_readname.txt.R1.bed.hg18.uniq	654	612
./GB4030015_S15/ATTGGCGT_readname.txt.R1.bed.hg18.uniq	25124	19440
./GB4030015_S15/CAAGATAT_readname.txt.R1.bed.hg18.uniq	466	427
./GB4030015_S15/CAATGTGT_readname.txt.R1.bed.hg18.uniq	254	238
./GB4030015_S15/CAATTCGT_readname.txt.R1.bed.hg18.uniq	361	343
./GB4030015_S15/CACAGTTG_readname.txt.R1.bed.hg18.uniq	9232	8050
./GB4030015_S15/CACTCTTG_readname.txt.R1.bed.hg18.uniq	5244	3945
./GB4030015_S15/CAGTGATG_readname.txt.R1.bed.hg18.uniq	4804	3617
./GB4030015_S15/CATAACTT_readname.txt.R1.bed.hg18.uniq	239	225
./GB4030015_S15/CATATGCT_readname.txt.R1.bed.hg18.uniq	750	720
./GB4030015_S15/CATGGTGT_readname.txt.R1.bed.hg18.uniq	965	929
./GB4030015_S15/CATGTAGA_readname.txt.R1.bed.hg18.uniq	2076	1956
./GB4030015_S15/CATGTATT_readname.txt.R1.bed.hg18.uniq	439	414
./GB4030015_S15/CATGTGTG_readname.txt.R1.bed.hg18.uniq	1482	1411
./GB4030015_S15/CCTCATGT_readname.txt.R1.bed.hg18.uniq	152	143
./GB4030015_S15/CGAGAATG_readname.txt.R1.bed.hg18.uniq	11270	8507
./GB4030015_S15/CGATTACA_readname.txt.R1.bed.hg18.uniq	943	888
./GB4030015_S15/CGTAATTA_readname.txt.R1.bed.hg18.uniq	1846	1777
./GB4030015_S15/CTAAGTGT_readname.txt.R1.bed.hg18.uniq	335	319
./GB4030015_S15/CTAGTGTG_readname.txt.R1.bed.hg18.uniq	719	678
./GB4030015_S15/CTTCGTTG_readname.txt.R1.bed.hg18.uniq	1904	1793
./GB4030015_S15/GACTGTGT_readname.txt.R1.bed.hg18.uniq	253	240
./GB4030015_S15/GAGACCTT_readname.txt.R1.bed.hg18.uniq	421	393
./GB4030015_S15/GATAACCA_readname.txt.R1.bed.hg18.uniq	3406	3192
./GB4030015_S15/GATATTGT_readname.txt.R1.bed.hg18.uniq	577	505
./GB4030015_S15/GATGGCTT_readname.txt.R1.bed.hg18.uniq	6558	4776
./GB4030015_S15/GCGTAATT_readname.txt.R1.bed.hg18.uniq	251	238
./GB4030015_S15/GGAACTGT_readname.txt.R1.bed.hg18.uniq	678	604
./GB4030015_S15/GGTCAATG_readname.txt.R1.bed.hg18.uniq	17389	12764
./GB4030015_S15/GTACCGAT_readname.txt.R1.bed.hg18.uniq	762	718
./GB4030015_S15/GTCTCCTA_readname.txt.R1.bed.hg18.uniq	3637	3260
./GB4030015_S15/TAACGTGT_readname.txt.R1.bed.hg18.uniq	1974	1543
./GB4030015_S15/TAAGGTGT_readname.txt.R1.bed.hg18.uniq	334	316
./GB4030015_S15/TACACTGT_readname.txt.R1.bed.hg18.uniq	1245	978
./GB4030015_S15/TACAGTGT_readname.txt.R1.bed.hg18.uniq	852	764
./GB4030015_S15/TAGCAGTT_readname.txt.R1.bed.hg18.uniq	361	339
./GB4030015_S15/TAGTTCTG_readname.txt.R1.bed.hg18.uniq	2167	1778
./GB4030015_S15/TCAAGTTG_readname.txt.R1.bed.hg18.uniq	647	607
./GB4030015_S15/TCAGCTTG_readname.txt.R1.bed.hg18.uniq	1856	1508
./GB4030015_S15/TCATCGTG_readname.txt.R1.bed.hg18.uniq	5231	3927
./GB4030015_S15/TCCGGTAT_readname.txt.R1.bed.hg18.uniq	541	506
./GB4030015_S15/TCCTGCTG_readname.txt.R1.bed.hg18.uniq	1925	1639
./GB4030015_S15/TCGTCGAT_readname.txt.R1.bed.hg18.uniq	1037	949
./GB4030015_S15/TCTACTGT_readname.txt.R1.bed.hg18.uniq	255	240
./GB4030015_S15/TCTGTTGT_readname.txt.R1.bed.hg18.uniq	268	254
./GB4030015_S15/TGCAGACA_readname.txt.R1.bed.hg18.uniq	18970	18008
./GB4030015_S15/TTCACGAT_readname.txt.R1.bed.hg18.uniq	443	418
./GB4030016_S16/AAGAATCT_readname.txt.R1.bed.hg18.uniq	585	531
./GB4030016_S16/AAGAGGTT_readname.txt.R1.bed.hg18.uniq	21952	15193
./GB4030016_S16/AATCGGAT_readname.txt.R1.bed.hg18.uniq	2328	2163
./GB4030016_S16/ACGTACGT_readname.txt.R1.bed.hg18.uniq	754	703
./GB4030016_S16/ACGTACTC_readname.txt.R1.bed.hg18.uniq	9947	6978
./GB4030016_S16/ACTGCATG_readname.txt.R1.bed.hg18.uniq	4637	3472
./GB4030016_S16/AGAGTTGT_readname.txt.R1.bed.hg18.uniq	1303	1078
./GB4030016_S16/AGCAATCC_readname.txt.R1.bed.hg18.uniq	14171	9806
./GB4030016_S16/AGTTGACC_readname.txt.R1.bed.hg18.uniq	2944	2674
./GB4030016_S16/ATAGATAC_readname.txt.R1.bed.hg18.uniq	10092	9274
./GB4030016_S16/ATCTGATG_readname.txt.R1.bed.hg18.uniq	7243	5907
./GB4030016_S16/ATGACTGT_readname.txt.R1.bed.hg18.uniq	2257	1697
./GB4030016_S16/ATGGACTG_readname.txt.R1.bed.hg18.uniq	988	913
./GB4030016_S16/ATGGCTGT_readname.txt.R1.bed.hg18.uniq	525	495
./GB4030016_S16/ATTAAGCG_readname.txt.R1.bed.hg18.uniq	1042	961
./GB4030016_S16/ATTGGCGT_readname.txt.R1.bed.hg18.uniq	682	610
./GB4030016_S16/CAAGATAT_readname.txt.R1.bed.hg18.uniq	586	502
./GB4030016_S16/CAATGTGT_readname.txt.R1.bed.hg18.uniq	1424	1180
./GB4030016_S16/CAATTCGT_readname.txt.R1.bed.hg18.uniq	325	300
./GB4030016_S16/CACAGTTG_readname.txt.R1.bed.hg18.uniq	1001	906
./GB4030016_S16/CACTCTTG_readname.txt.R1.bed.hg18.uniq	770	702
./GB4030016_S16/CAGTGATG_readname.txt.R1.bed.hg18.uniq	12465	8738
./GB4030016_S16/CATAACTT_readname.txt.R1.bed.hg18.uniq	326	293
./GB4030016_S16/CATATGCT_readname.txt.R1.bed.hg18.uniq	789	752
./GB4030016_S16/CATGGTGT_readname.txt.R1.bed.hg18.uniq	350	333
./GB4030016_S16/CATGTAGA_readname.txt.R1.bed.hg18.uniq	859	780
./GB4030016_S16/CATGTATT_readname.txt.R1.bed.hg18.uniq	514	450
./GB4030016_S16/CATGTGTG_readname.txt.R1.bed.hg18.uniq	8449	6234
./GB4030016_S16/CCTCATGT_readname.txt.R1.bed.hg18.uniq	234	209
./GB4030016_S16/CGAGAATG_readname.txt.R1.bed.hg18.uniq	1097	1037
./GB4030016_S16/CGATTACA_readname.txt.R1.bed.hg18.uniq	2958	2738
./GB4030016_S16/CGTAATTA_readname.txt.R1.bed.hg18.uniq	348	337
./GB4030016_S16/CTAAGTGT_readname.txt.R1.bed.hg18.uniq	3280	2546
./GB4030016_S16/CTAGTGTG_readname.txt.R1.bed.hg18.uniq	1605	1494
./GB4030016_S16/CTTCGTTG_readname.txt.R1.bed.hg18.uniq	23006	15857
./GB4030016_S16/GACTGTGT_readname.txt.R1.bed.hg18.uniq	384	352
./GB4030016_S16/GAGACCTT_readname.txt.R1.bed.hg18.uniq	590	527
./GB4030016_S16/GATAACCA_readname.txt.R1.bed.hg18.uniq	4194	3894
./GB4030016_S16/GATATTGT_readname.txt.R1.bed.hg18.uniq	395	346
./GB4030016_S16/GATGGCTT_readname.txt.R1.bed.hg18.uniq	15143	13068
./GB4030016_S16/GCGTAATT_readname.txt.R1.bed.hg18.uniq	4846	4577
./GB4030016_S16/GGAACTGT_readname.txt.R1.bed.hg18.uniq	888	803
./GB4030016_S16/GGTCAATG_readname.txt.R1.bed.hg18.uniq	1886	1735
./GB4030016_S16/GTACCGAT_readname.txt.R1.bed.hg18.uniq	904	827
./GB4030016_S16/GTCTCCTA_readname.txt.R1.bed.hg18.uniq	119338	84275
./GB4030016_S16/TAACGTGT_readname.txt.R1.bed.hg18.uniq	321	289
./GB4030016_S16/TAAGGTGT_readname.txt.R1.bed.hg18.uniq	591	537
./GB4030016_S16/TACACTGT_readname.txt.R1.bed.hg18.uniq	2408	1748
./GB4030016_S16/TACAGTGT_readname.txt.R1.bed.hg18.uniq	3956	2786
./GB4030016_S16/TAGCAGTT_readname.txt.R1.bed.hg18.uniq	664	610
./GB4030016_S16/TAGTTCTG_readname.txt.R1.bed.hg18.uniq	992	915
./GB4030016_S16/TCAAGTTG_readname.txt.R1.bed.hg18.uniq	1668	1528
./GB4030016_S16/TCAGCTTG_readname.txt.R1.bed.hg18.uniq	39164	27828
./GB4030016_S16/TCATCGTG_readname.txt.R1.bed.hg18.uniq	1371	1269
./GB4030016_S16/TCCGGTAT_readname.txt.R1.bed.hg18.uniq	1254	1055
./GB4030016_S16/TCCTGCTG_readname.txt.R1.bed.hg18.uniq	987	881
./GB4030016_S16/TCGTCGAT_readname.txt.R1.bed.hg18.uniq	8633	7798
./GB4030016_S16/TCTACTGT_readname.txt.R1.bed.hg18.uniq	550	500
./GB4030016_S16/TCTGTTGT_readname.txt.R1.bed.hg18.uniq	1253	1016
./GB4030016_S16/TGCAGACA_readname.txt.R1.bed.hg18.uniq	2527	2329
./GB4030016_S16/TTCACGAT_readname.txt.R1.bed.hg18.uniq	10267	7446
./GB4030017_S17/AAGAATCT_readname.txt.R1.bed.hg18.uniq	2541	2010
./GB4030017_S17/AAGAGGTT_readname.txt.R1.bed.hg18.uniq	1728	1363
./GB4030017_S17/AATCGGAT_readname.txt.R1.bed.hg18.uniq	3362	2615
./GB4030017_S17/ACGTACGT_readname.txt.R1.bed.hg18.uniq	1538	1219
./GB4030017_S17/ACGTACTC_readname.txt.R1.bed.hg18.uniq	1513	1401
./GB4030017_S17/ACTGCATG_readname.txt.R1.bed.hg18.uniq	529	499
./GB4030017_S17/AGAGTTGT_readname.txt.R1.bed.hg18.uniq	327	308
./GB4030017_S17/AGCAATCC_readname.txt.R1.bed.hg18.uniq	288	257
./GB4030017_S17/AGTTGACC_readname.txt.R1.bed.hg18.uniq	4062	3344
./GB4030017_S17/ATAGATAC_readname.txt.R1.bed.hg18.uniq	5636	5266
./GB4030017_S17/ATCTGATG_readname.txt.R1.bed.hg18.uniq	998	835
./GB4030017_S17/ATGACTGT_readname.txt.R1.bed.hg18.uniq	265	251
./GB4030017_S17/ATGGACTG_readname.txt.R1.bed.hg18.uniq	1492	1428
./GB4030017_S17/ATGGCTGT_readname.txt.R1.bed.hg18.uniq	3918	3699
./GB4030017_S17/ATTAAGCG_readname.txt.R1.bed.hg18.uniq	1252	1175
./GB4030017_S17/ATTGGCGT_readname.txt.R1.bed.hg18.uniq	380	349
./GB4030017_S17/CAAGATAT_readname.txt.R1.bed.hg18.uniq	326	303
./GB4030017_S17/CAATGTGT_readname.txt.R1.bed.hg18.uniq	277	257
./GB4030017_S17/CAATTCGT_readname.txt.R1.bed.hg18.uniq	1012	783
./GB4030017_S17/CACAGTTG_readname.txt.R1.bed.hg18.uniq	2383	1865
./GB4030017_S17/CACTCTTG_readname.txt.R1.bed.hg18.uniq	496	471
./GB4030017_S17/CAGTGATG_readname.txt.R1.bed.hg18.uniq	967	910
./GB4030017_S17/CATAACTT_readname.txt.R1.bed.hg18.uniq	1361	1058
./GB4030017_S17/CATATGCT_readname.txt.R1.bed.hg18.uniq	27494	22083
./GB4030017_S17/CATGGTGT_readname.txt.R1.bed.hg18.uniq	244	232
./GB4030017_S17/CATGTAGA_readname.txt.R1.bed.hg18.uniq	506	457
./GB4030017_S17/CATGTATT_readname.txt.R1.bed.hg18.uniq	243	227
./GB4030017_S17/CATGTGTG_readname.txt.R1.bed.hg18.uniq	1014	972
./GB4030017_S17/CCTCATGT_readname.txt.R1.bed.hg18.uniq	1026	775
./GB4030017_S17/CGAGAATG_readname.txt.R1.bed.hg18.uniq	2286	1898
./GB4030017_S17/CGATTACA_readname.txt.R1.bed.hg18.uniq	2596	2027
./GB4030017_S17/CGTAATTA_readname.txt.R1.bed.hg18.uniq	7652	7027
./GB4030017_S17/CTAAGTGT_readname.txt.R1.bed.hg18.uniq	498	471
./GB4030017_S17/CTAGTGTG_readname.txt.R1.bed.hg18.uniq	639	596
./GB4030017_S17/CTTCGTTG_readname.txt.R1.bed.hg18.uniq	524	492
./GB4030017_S17/GACTGTGT_readname.txt.R1.bed.hg18.uniq	207	195
./GB4030017_S17/GAGACCTT_readname.txt.R1.bed.hg18.uniq	363	342
./GB4030017_S17/GATAACCA_readname.txt.R1.bed.hg18.uniq	10147	9586
./GB4030017_S17/GATATTGT_readname.txt.R1.bed.hg18.uniq	234	227
./GB4030017_S17/GATGGCTT_readname.txt.R1.bed.hg18.uniq	523	482
./GB4030017_S17/GCGTAATT_readname.txt.R1.bed.hg18.uniq	287	273
./GB4030017_S17/GGAACTGT_readname.txt.R1.bed.hg18.uniq	671	634
./GB4030017_S17/GGTCAATG_readname.txt.R1.bed.hg18.uniq	811	774
./GB4030017_S17/GTACCGAT_readname.txt.R1.bed.hg18.uniq	508	476
./GB4030017_S17/GTCTCCTA_readname.txt.R1.bed.hg18.uniq	2077	1929
./GB4030017_S17/TAACGTGT_readname.txt.R1.bed.hg18.uniq	1612	1328
./GB4030017_S17/TAAGGTGT_readname.txt.R1.bed.hg18.uniq	966	842
./GB4030017_S17/TACACTGT_readname.txt.R1.bed.hg18.uniq	298	280
./GB4030017_S17/TACAGTGT_readname.txt.R1.bed.hg18.uniq	237	218
./GB4030017_S17/TAGCAGTT_readname.txt.R1.bed.hg18.uniq	1138	964
./GB4030017_S17/TAGTTCTG_readname.txt.R1.bed.hg18.uniq	2362	2015
./GB4030017_S17/TCAAGTTG_readname.txt.R1.bed.hg18.uniq	954	895
./GB4030017_S17/TCAGCTTG_readname.txt.R1.bed.hg18.uniq	436	409
./GB4030017_S17/TCATCGTG_readname.txt.R1.bed.hg18.uniq	2858	2533
./GB4030017_S17/TCCGGTAT_readname.txt.R1.bed.hg18.uniq	455	430
./GB4030017_S17/TCCTGCTG_readname.txt.R1.bed.hg18.uniq	1223	1158
./GB4030017_S17/TCGTCGAT_readname.txt.R1.bed.hg18.uniq	1267	1192
./GB4030017_S17/TCTACTGT_readname.txt.R1.bed.hg18.uniq	282	265
./GB4030017_S17/TCTGTTGT_readname.txt.R1.bed.hg18.uniq	1140	913
./GB4030017_S17/TGCAGACA_readname.txt.R1.bed.hg18.uniq	1386	1286
./GB4030017_S17/TTCACGAT_readname.txt.R1.bed.hg18.uniq	370	339
./GB4030018_S18/AAGAATCT_readname.txt.R1.bed.hg18.uniq	368	344
./GB4030018_S18/AAGAGGTT_readname.txt.R1.bed.hg18.uniq	7496	5278
./GB4030018_S18/AATCGGAT_readname.txt.R1.bed.hg18.uniq	1186	1094
./GB4030018_S18/ACGTACGT_readname.txt.R1.bed.hg18.uniq	3682	2716
./GB4030018_S18/ACGTACTC_readname.txt.R1.bed.hg18.uniq	1603	1490
./GB4030018_S18/ACTGCATG_readname.txt.R1.bed.hg18.uniq	1030	958
./GB4030018_S18/AGAGTTGT_readname.txt.R1.bed.hg18.uniq	2865	2255
./GB4030018_S18/AGCAATCC_readname.txt.R1.bed.hg18.uniq	1265	1175
./GB4030018_S18/AGTTGACC_readname.txt.R1.bed.hg18.uniq	3166	2887
./GB4030018_S18/ATAGATAC_readname.txt.R1.bed.hg18.uniq	6471	5947
./GB4030018_S18/ATCTGATG_readname.txt.R1.bed.hg18.uniq	1075	1011
./GB4030018_S18/ATGACTGT_readname.txt.R1.bed.hg18.uniq	2972	2268
./GB4030018_S18/ATGGACTG_readname.txt.R1.bed.hg18.uniq	716	672
./GB4030018_S18/ATGGCTGT_readname.txt.R1.bed.hg18.uniq	1201	1053
./GB4030018_S18/ATTAAGCG_readname.txt.R1.bed.hg18.uniq	1137	949
./GB4030018_S18/ATTGGCGT_readname.txt.R1.bed.hg18.uniq	428	404
./GB4030018_S18/CAAGATAT_readname.txt.R1.bed.hg18.uniq	541	491
./GB4030018_S18/CAATGTGT_readname.txt.R1.bed.hg18.uniq	350	332
./GB4030018_S18/CAATTCGT_readname.txt.R1.bed.hg18.uniq	275	245
./GB4030018_S18/CACAGTTG_readname.txt.R1.bed.hg18.uniq	1003	938
./GB4030018_S18/CACTCTTG_readname.txt.R1.bed.hg18.uniq	1177	1109
./GB4030018_S18/CAGTGATG_readname.txt.R1.bed.hg18.uniq	4994	4321
./GB4030018_S18/CATAACTT_readname.txt.R1.bed.hg18.uniq	257	244
./GB4030018_S18/CATATGCT_readname.txt.R1.bed.hg18.uniq	577	549
./GB4030018_S18/CATGGTGT_readname.txt.R1.bed.hg18.uniq	13029	9463
./GB4030018_S18/CATGTAGA_readname.txt.R1.bed.hg18.uniq	1014	870
./GB4030018_S18/CATGTATT_readname.txt.R1.bed.hg18.uniq	1429	1121
./GB4030018_S18/CATGTGTG_readname.txt.R1.bed.hg18.uniq	2347	2206
./GB4030018_S18/CCTCATGT_readname.txt.R1.bed.hg18.uniq	2975	2218
./GB4030018_S18/CGAGAATG_readname.txt.R1.bed.hg18.uniq	11497	8185
./GB4030018_S18/CGATTACA_readname.txt.R1.bed.hg18.uniq	7804	6955
./GB4030018_S18/CGTAATTA_readname.txt.R1.bed.hg18.uniq	681	672
./GB4030018_S18/CTAAGTGT_readname.txt.R1.bed.hg18.uniq	526	501
./GB4030018_S18/CTAGTGTG_readname.txt.R1.bed.hg18.uniq	1087	1032
./GB4030018_S18/CTTCGTTG_readname.txt.R1.bed.hg18.uniq	599	556
./GB4030018_S18/GACTGTGT_readname.txt.R1.bed.hg18.uniq	2046	1638
./GB4030018_S18/GAGACCTT_readname.txt.R1.bed.hg18.uniq	517	473
./GB4030018_S18/GATAACCA_readname.txt.R1.bed.hg18.uniq	7892	6570
./GB4030018_S18/GATATTGT_readname.txt.R1.bed.hg18.uniq	2302	1740
./GB4030018_S18/GATGGCTT_readname.txt.R1.bed.hg18.uniq	5138	4130
./GB4030018_S18/GCGTAATT_readname.txt.R1.bed.hg18.uniq	302	281
./GB4030018_S18/GGAACTGT_readname.txt.R1.bed.hg18.uniq	8048	5978
./GB4030018_S18/GGTCAATG_readname.txt.R1.bed.hg18.uniq	1115	1046
./GB4030018_S18/GTACCGAT_readname.txt.R1.bed.hg18.uniq	573	539
./GB4030018_S18/GTCTCCTA_readname.txt.R1.bed.hg18.uniq	15976	11657
./GB4030018_S18/TAACGTGT_readname.txt.R1.bed.hg18.uniq	2484	1936
./GB4030018_S18/TAAGGTGT_readname.txt.R1.bed.hg18.uniq	7299	5315
./GB4030018_S18/TACACTGT_readname.txt.R1.bed.hg18.uniq	3155	2352
./GB4030018_S18/TACAGTGT_readname.txt.R1.bed.hg18.uniq	365	345
./GB4030018_S18/TAGCAGTT_readname.txt.R1.bed.hg18.uniq	337	310
./GB4030018_S18/TAGTTCTG_readname.txt.R1.bed.hg18.uniq	3141	2361
./GB4030018_S18/TCAAGTTG_readname.txt.R1.bed.hg18.uniq	2725	2548
./GB4030018_S18/TCAGCTTG_readname.txt.R1.bed.hg18.uniq	2520	1869
./GB4030018_S18/TCATCGTG_readname.txt.R1.bed.hg18.uniq	1009	951
./GB4030018_S18/TCCGGTAT_readname.txt.R1.bed.hg18.uniq	1176	1013
./GB4030018_S18/TCCTGCTG_readname.txt.R1.bed.hg18.uniq	668	632
./GB4030018_S18/TCGTCGAT_readname.txt.R1.bed.hg18.uniq	4514	3341
./GB4030018_S18/TCTACTGT_readname.txt.R1.bed.hg18.uniq	3058	2335
./GB4030018_S18/TCTGTTGT_readname.txt.R1.bed.hg18.uniq	2697	2036
./GB4030018_S18/TGCAGACA_readname.txt.R1.bed.hg18.uniq	2530	2369
./GB4030018_S18/TTCACGAT_readname.txt.R1.bed.hg18.uniq	764	713
./GB4030019_S19/AAGAATCT_readname.txt.R1.bed.hg18.uniq	546	495
./GB4030019_S19/AAGAGGTT_readname.txt.R1.bed.hg18.uniq	770	720
./GB4030019_S19/AATCGGAT_readname.txt.R1.bed.hg18.uniq	6499	6123
./GB4030019_S19/ACGTACGT_readname.txt.R1.bed.hg18.uniq	4300	3137
./GB4030019_S19/ACGTACTC_readname.txt.R1.bed.hg18.uniq	1311	1198
./GB4030019_S19/ACTGCATG_readname.txt.R1.bed.hg18.uniq	26177	18811
./GB4030019_S19/AGAGTTGT_readname.txt.R1.bed.hg18.uniq	2069	1606
./GB4030019_S19/AGCAATCC_readname.txt.R1.bed.hg18.uniq	1030	949
./GB4030019_S19/AGTTGACC_readname.txt.R1.bed.hg18.uniq	221318	153682
./GB4030019_S19/ATAGATAC_readname.txt.R1.bed.hg18.uniq	7285	6582
./GB4030019_S19/ATCTGATG_readname.txt.R1.bed.hg18.uniq	5294	3962
./GB4030019_S19/ATGACTGT_readname.txt.R1.bed.hg18.uniq	713	659
./GB4030019_S19/ATGGACTG_readname.txt.R1.bed.hg18.uniq	5019	4053
./GB4030019_S19/ATGGCTGT_readname.txt.R1.bed.hg18.uniq	326	306
./GB4030019_S19/ATTAAGCG_readname.txt.R1.bed.hg18.uniq	719	677
./GB4030019_S19/ATTGGCGT_readname.txt.R1.bed.hg18.uniq	774	725
./GB4030019_S19/CAAGATAT_readname.txt.R1.bed.hg18.uniq	783	723
./GB4030019_S19/CAATGTGT_readname.txt.R1.bed.hg18.uniq	2853	2093
./GB4030019_S19/CAATTCGT_readname.txt.R1.bed.hg18.uniq	172	152
./GB4030019_S19/CACAGTTG_readname.txt.R1.bed.hg18.uniq	897	822
./GB4030019_S19/CACTCTTG_readname.txt.R1.bed.hg18.uniq	5440	4039
./GB4030019_S19/CAGTGATG_readname.txt.R1.bed.hg18.uniq	931	882
./GB4030019_S19/CATAACTT_readname.txt.R1.bed.hg18.uniq	302	273
./GB4030019_S19/CATATGCT_readname.txt.R1.bed.hg18.uniq	765	728
./GB4030019_S19/CATGGTGT_readname.txt.R1.bed.hg18.uniq	181	169
./GB4030019_S19/CATGTAGA_readname.txt.R1.bed.hg18.uniq	879	806
./GB4030019_S19/CATGTATT_readname.txt.R1.bed.hg18.uniq	424	383
./GB4030019_S19/CATGTGTG_readname.txt.R1.bed.hg18.uniq	692	643
./GB4030019_S19/CCTCATGT_readname.txt.R1.bed.hg18.uniq	246	222
./GB4030019_S19/CGAGAATG_readname.txt.R1.bed.hg18.uniq	3387	2597
./GB4030019_S19/CGATTACA_readname.txt.R1.bed.hg18.uniq	16219	11387
./GB4030019_S19/CGTAATTA_readname.txt.R1.bed.hg18.uniq	2113	2035
./GB4030019_S19/CTAAGTGT_readname.txt.R1.bed.hg18.uniq	620	552
./GB4030019_S19/CTAGTGTG_readname.txt.R1.bed.hg18.uniq	2422	1935
./GB4030019_S19/CTTCGTTG_readname.txt.R1.bed.hg18.uniq	647	602
./GB4030019_S19/GACTGTGT_readname.txt.R1.bed.hg18.uniq	293	264
./GB4030019_S19/GAGACCTT_readname.txt.R1.bed.hg18.uniq	1230	1007
./GB4030019_S19/GATAACCA_readname.txt.R1.bed.hg18.uniq	4631	4316
./GB4030019_S19/GATATTGT_readname.txt.R1.bed.hg18.uniq	1732	1407
./GB4030019_S19/GATGGCTT_readname.txt.R1.bed.hg18.uniq	2563	2394
./GB4030019_S19/GCGTAATT_readname.txt.R1.bed.hg18.uniq	391	361
./GB4030019_S19/GGAACTGT_readname.txt.R1.bed.hg18.uniq	286	265
./GB4030019_S19/GGTCAATG_readname.txt.R1.bed.hg18.uniq	1527	1442
./GB4030019_S19/GTACCGAT_readname.txt.R1.bed.hg18.uniq	56916	53999
./GB4030019_S19/GTCTCCTA_readname.txt.R1.bed.hg18.uniq	3610	3381
./GB4030019_S19/TAACGTGT_readname.txt.R1.bed.hg18.uniq	1704	1309
./GB4030019_S19/TAAGGTGT_readname.txt.R1.bed.hg18.uniq	406	374
./GB4030019_S19/TACACTGT_readname.txt.R1.bed.hg18.uniq	959	771
./GB4030019_S19/TACAGTGT_readname.txt.R1.bed.hg18.uniq	1905	1524
./GB4030019_S19/TAGCAGTT_readname.txt.R1.bed.hg18.uniq	532	494
./GB4030019_S19/TAGTTCTG_readname.txt.R1.bed.hg18.uniq	957	889
./GB4030019_S19/TCAAGTTG_readname.txt.R1.bed.hg18.uniq	1039	957
./GB4030019_S19/TCAGCTTG_readname.txt.R1.bed.hg18.uniq	1142	1044
./GB4030019_S19/TCATCGTG_readname.txt.R1.bed.hg18.uniq	890	822
./GB4030019_S19/TCCGGTAT_readname.txt.R1.bed.hg18.uniq	689	621
./GB4030019_S19/TCCTGCTG_readname.txt.R1.bed.hg18.uniq	3043	2528
./GB4030019_S19/TCGTCGAT_readname.txt.R1.bed.hg18.uniq	1137	1051
./GB4030019_S19/TCTACTGT_readname.txt.R1.bed.hg18.uniq	900	798
./GB4030019_S19/TCTGTTGT_readname.txt.R1.bed.hg18.uniq	405	384
./GB4030019_S19/TGCAGACA_readname.txt.R1.bed.hg18.uniq	4284	3533
./GB4030019_S19/TTCACGAT_readname.txt.R1.bed.hg18.uniq	971	798
./GB4030020_S20/AAGAATCT_readname.txt.R1.bed.hg18.uniq	537	495
./GB4030020_S20/AAGAGGTT_readname.txt.R1.bed.hg18.uniq	1120	930
./GB4030020_S20/AATCGGAT_readname.txt.R1.bed.hg18.uniq	845	782
./GB4030020_S20/ACGTACGT_readname.txt.R1.bed.hg18.uniq	340	318
./GB4030020_S20/ACGTACTC_readname.txt.R1.bed.hg18.uniq	3588	3095
./GB4030020_S20/ACTGCATG_readname.txt.R1.bed.hg18.uniq	453	421
./GB4030020_S20/AGAGTTGT_readname.txt.R1.bed.hg18.uniq	354	330
./GB4030020_S20/AGCAATCC_readname.txt.R1.bed.hg18.uniq	361	336
./GB4030020_S20/AGTTGACC_readname.txt.R1.bed.hg18.uniq	1732	1597
./GB4030020_S20/ATAGATAC_readname.txt.R1.bed.hg18.uniq	5288	4906
./GB4030020_S20/ATCTGATG_readname.txt.R1.bed.hg18.uniq	513	485
./GB4030020_S20/ATGACTGT_readname.txt.R1.bed.hg18.uniq	251	237
./GB4030020_S20/ATGGACTG_readname.txt.R1.bed.hg18.uniq	1532	1448
./GB4030020_S20/ATGGCTGT_readname.txt.R1.bed.hg18.uniq	274	262
./GB4030020_S20/ATTAAGCG_readname.txt.R1.bed.hg18.uniq	490	455
./GB4030020_S20/ATTGGCGT_readname.txt.R1.bed.hg18.uniq	442	408
./GB4030020_S20/CAAGATAT_readname.txt.R1.bed.hg18.uniq	838	696
./GB4030020_S20/CAATGTGT_readname.txt.R1.bed.hg18.uniq	241	225
./GB4030020_S20/CAATTCGT_readname.txt.R1.bed.hg18.uniq	163	154
./GB4030020_S20/CACAGTTG_readname.txt.R1.bed.hg18.uniq	2497	1924
./GB4030020_S20/CACTCTTG_readname.txt.R1.bed.hg18.uniq	5392	5093
./GB4030020_S20/CAGTGATG_readname.txt.R1.bed.hg18.uniq	8974	6647
./GB4030020_S20/CATAACTT_readname.txt.R1.bed.hg18.uniq	185	164
./GB4030020_S20/CATATGCT_readname.txt.R1.bed.hg18.uniq	301	293
./GB4030020_S20/CATGGTGT_readname.txt.R1.bed.hg18.uniq	169	158
./GB4030020_S20/CATGTAGA_readname.txt.R1.bed.hg18.uniq	615	567
./GB4030020_S20/CATGTATT_readname.txt.R1.bed.hg18.uniq	272	254
./GB4030020_S20/CATGTGTG_readname.txt.R1.bed.hg18.uniq	1444	1351
./GB4030020_S20/CCTCATGT_readname.txt.R1.bed.hg18.uniq	255	246
./GB4030020_S20/CGAGAATG_readname.txt.R1.bed.hg18.uniq	758	714
./GB4030020_S20/CGATTACA_readname.txt.R1.bed.hg18.uniq	3674	3033
./GB4030020_S20/CGTAATTA_readname.txt.R1.bed.hg18.uniq	77	75
./GB4030020_S20/CTAAGTGT_readname.txt.R1.bed.hg18.uniq	431	406
./GB4030020_S20/CTAGTGTG_readname.txt.R1.bed.hg18.uniq	13441	9762
./GB4030020_S20/CTTCGTTG_readname.txt.R1.bed.hg18.uniq	1058	995
./GB4030020_S20/GACTGTGT_readname.txt.R1.bed.hg18.uniq	341	328
./GB4030020_S20/GAGACCTT_readname.txt.R1.bed.hg18.uniq	591	561
./GB4030020_S20/GATAACCA_readname.txt.R1.bed.hg18.uniq	4546	4058
./GB4030020_S20/GATATTGT_readname.txt.R1.bed.hg18.uniq	389	358
./GB4030020_S20/GATGGCTT_readname.txt.R1.bed.hg18.uniq	731	673
./GB4030020_S20/GCGTAATT_readname.txt.R1.bed.hg18.uniq	575	537
./GB4030020_S20/GGAACTGT_readname.txt.R1.bed.hg18.uniq	1267	1099
./GB4030020_S20/GGTCAATG_readname.txt.R1.bed.hg18.uniq	1352	1263
./GB4030020_S20/GTACCGAT_readname.txt.R1.bed.hg18.uniq	737	692
./GB4030020_S20/GTCTCCTA_readname.txt.R1.bed.hg18.uniq	2867	2673
./GB4030020_S20/TAACGTGT_readname.txt.R1.bed.hg18.uniq	990	852
./GB4030020_S20/TAAGGTGT_readname.txt.R1.bed.hg18.uniq	414	378
./GB4030020_S20/TACACTGT_readname.txt.R1.bed.hg18.uniq	612	545
./GB4030020_S20/TACAGTGT_readname.txt.R1.bed.hg18.uniq	515	468
./GB4030020_S20/TAGCAGTT_readname.txt.R1.bed.hg18.uniq	309	289
./GB4030020_S20/TAGTTCTG_readname.txt.R1.bed.hg18.uniq	1026	969
./GB4030020_S20/TCAAGTTG_readname.txt.R1.bed.hg18.uniq	1884	1771
./GB4030020_S20/TCAGCTTG_readname.txt.R1.bed.hg18.uniq	1190	1094
./GB4030020_S20/TCATCGTG_readname.txt.R1.bed.hg18.uniq	1026	967
./GB4030020_S20/TCCGGTAT_readname.txt.R1.bed.hg18.uniq	657	619
./GB4030020_S20/TCCTGCTG_readname.txt.R1.bed.hg18.uniq	509	475
./GB4030020_S20/TCGTCGAT_readname.txt.R1.bed.hg18.uniq	56231	38706
./GB4030020_S20/TCTACTGT_readname.txt.R1.bed.hg18.uniq	419	387
./GB4030020_S20/TCTGTTGT_readname.txt.R1.bed.hg18.uniq	1191	923
./GB4030020_S20/TGCAGACA_readname.txt.R1.bed.hg18.uniq	1546	1426
./GB4030020_S20/TTCACGAT_readname.txt.R1.bed.hg18.uniq	310	291
./GB4030021_S21/AAGAATCT_readname.txt.R1.bed.hg18.uniq	413	382
./GB4030021_S21/AAGAGGTT_readname.txt.R1.bed.hg18.uniq	323	292
./GB4030021_S21/AATCGGAT_readname.txt.R1.bed.hg18.uniq	704	648
./GB4030021_S21/ACGTACGT_readname.txt.R1.bed.hg18.uniq	412	374
./GB4030021_S21/ACGTACTC_readname.txt.R1.bed.hg18.uniq	1069	971
./GB4030021_S21/ACTGCATG_readname.txt.R1.bed.hg18.uniq	349	324
./GB4030021_S21/AGAGTTGT_readname.txt.R1.bed.hg18.uniq	319	292
./GB4030021_S21/AGCAATCC_readname.txt.R1.bed.hg18.uniq	421	384
./GB4030021_S21/AGTTGACC_readname.txt.R1.bed.hg18.uniq	52878	38070
./GB4030021_S21/ATAGATAC_readname.txt.R1.bed.hg18.uniq	5888	5229
./GB4030021_S21/ATCTGATG_readname.txt.R1.bed.hg18.uniq	394	364
./GB4030021_S21/ATGACTGT_readname.txt.R1.bed.hg18.uniq	398	373
./GB4030021_S21/ATGGACTG_readname.txt.R1.bed.hg18.uniq	570	528
./GB4030021_S21/ATGGCTGT_readname.txt.R1.bed.hg18.uniq	258	241
./GB4030021_S21/ATTAAGCG_readname.txt.R1.bed.hg18.uniq	1650	1569
./GB4030021_S21/ATTGGCGT_readname.txt.R1.bed.hg18.uniq	1394	1177
./GB4030021_S21/CAAGATAT_readname.txt.R1.bed.hg18.uniq	960	763
./GB4030021_S21/CAATGTGT_readname.txt.R1.bed.hg18.uniq	213	200
./GB4030021_S21/CAATTCGT_readname.txt.R1.bed.hg18.uniq	389	346
./GB4030021_S21/CACAGTTG_readname.txt.R1.bed.hg18.uniq	635	587
./GB4030021_S21/CACTCTTG_readname.txt.R1.bed.hg18.uniq	72826	52922
./GB4030021_S21/CAGTGATG_readname.txt.R1.bed.hg18.uniq	456	424
./GB4030021_S21/CATAACTT_readname.txt.R1.bed.hg18.uniq	491	466
./GB4030021_S21/CATATGCT_readname.txt.R1.bed.hg18.uniq	537	513
./GB4030021_S21/CATGGTGT_readname.txt.R1.bed.hg18.uniq	201	181
./GB4030021_S21/CATGTAGA_readname.txt.R1.bed.hg18.uniq	2326	2187
./GB4030021_S21/CATGTATT_readname.txt.R1.bed.hg18.uniq	210	201
./GB4030021_S21/CATGTGTG_readname.txt.R1.bed.hg18.uniq	751	711
./GB4030021_S21/CCTCATGT_readname.txt.R1.bed.hg18.uniq	157	146
./GB4030021_S21/CGAGAATG_readname.txt.R1.bed.hg18.uniq	426	400
./GB4030021_S21/CGATTACA_readname.txt.R1.bed.hg18.uniq	35436	25310
./GB4030021_S21/CGTAATTA_readname.txt.R1.bed.hg18.uniq	255	242
./GB4030021_S21/CTAAGTGT_readname.txt.R1.bed.hg18.uniq	255	236
./GB4030021_S21/CTAGTGTG_readname.txt.R1.bed.hg18.uniq	3513	2688
./GB4030021_S21/CTTCGTTG_readname.txt.R1.bed.hg18.uniq	1141	1075
./GB4030021_S21/GACTGTGT_readname.txt.R1.bed.hg18.uniq	167	158
./GB4030021_S21/GAGACCTT_readname.txt.R1.bed.hg18.uniq	392	351
./GB4030021_S21/GATAACCA_readname.txt.R1.bed.hg18.uniq	4276	3983
./GB4030021_S21/GATATTGT_readname.txt.R1.bed.hg18.uniq	753	652
./GB4030021_S21/GATGGCTT_readname.txt.R1.bed.hg18.uniq	1606	1369
./GB4030021_S21/GCGTAATT_readname.txt.R1.bed.hg18.uniq	319	293
./GB4030021_S21/GGAACTGT_readname.txt.R1.bed.hg18.uniq	754	644
./GB4030021_S21/GGTCAATG_readname.txt.R1.bed.hg18.uniq	498	458
./GB4030021_S21/GTACCGAT_readname.txt.R1.bed.hg18.uniq	387	337
./GB4030021_S21/GTCTCCTA_readname.txt.R1.bed.hg18.uniq	1840	1716
./GB4030021_S21/TAACGTGT_readname.txt.R1.bed.hg18.uniq	2540	1971
./GB4030021_S21/TAAGGTGT_readname.txt.R1.bed.hg18.uniq	813	735
./GB4030021_S21/TACACTGT_readname.txt.R1.bed.hg18.uniq	286	264
./GB4030021_S21/TACAGTGT_readname.txt.R1.bed.hg18.uniq	393	368
./GB4030021_S21/TAGCAGTT_readname.txt.R1.bed.hg18.uniq	358	330
./GB4030021_S21/TAGTTCTG_readname.txt.R1.bed.hg18.uniq	806	728
./GB4030021_S21/TCAAGTTG_readname.txt.R1.bed.hg18.uniq	814	743
./GB4030021_S21/TCAGCTTG_readname.txt.R1.bed.hg18.uniq	333	309
./GB4030021_S21/TCATCGTG_readname.txt.R1.bed.hg18.uniq	38352	28179
./GB4030021_S21/TCCGGTAT_readname.txt.R1.bed.hg18.uniq	496	456
./GB4030021_S21/TCCTGCTG_readname.txt.R1.bed.hg18.uniq	353	320
./GB4030021_S21/TCGTCGAT_readname.txt.R1.bed.hg18.uniq	647	608
./GB4030021_S21/TCTACTGT_readname.txt.R1.bed.hg18.uniq	1096	929
./GB4030021_S21/TCTGTTGT_readname.txt.R1.bed.hg18.uniq	275	253
./GB4030021_S21/TGCAGACA_readname.txt.R1.bed.hg18.uniq	1294	1201
./GB4030021_S21/TTCACGAT_readname.txt.R1.bed.hg18.uniq	401	366
./GB4030022_S22/AAGAATCT_readname.txt.R1.bed.hg18.uniq	325	309
./GB4030022_S22/AAGAGGTT_readname.txt.R1.bed.hg18.uniq	1679	1341
./GB4030022_S22/AATCGGAT_readname.txt.R1.bed.hg18.uniq	871	803
./GB4030022_S22/ACGTACGT_readname.txt.R1.bed.hg18.uniq	427	398
./GB4030022_S22/ACGTACTC_readname.txt.R1.bed.hg18.uniq	1967	1862
./GB4030022_S22/ACTGCATG_readname.txt.R1.bed.hg18.uniq	780	726
./GB4030022_S22/AGAGTTGT_readname.txt.R1.bed.hg18.uniq	522	489
./GB4030022_S22/AGCAATCC_readname.txt.R1.bed.hg18.uniq	246	229
./GB4030022_S22/AGTTGACC_readname.txt.R1.bed.hg18.uniq	20928	19833
./GB4030022_S22/ATAGATAC_readname.txt.R1.bed.hg18.uniq	3876	3624
./GB4030022_S22/ATCTGATG_readname.txt.R1.bed.hg18.uniq	1110	1059
./GB4030022_S22/ATGACTGT_readname.txt.R1.bed.hg18.uniq	345	331
./GB4030022_S22/ATGGACTG_readname.txt.R1.bed.hg18.uniq	718	677
./GB4030022_S22/ATGGCTGT_readname.txt.R1.bed.hg18.uniq	467	434
./GB4030022_S22/ATTAAGCG_readname.txt.R1.bed.hg18.uniq	401	382
./GB4030022_S22/ATTGGCGT_readname.txt.R1.bed.hg18.uniq	1227	1083
./GB4030022_S22/CAAGATAT_readname.txt.R1.bed.hg18.uniq	342	321
./GB4030022_S22/CAATGTGT_readname.txt.R1.bed.hg18.uniq	332	313
./GB4030022_S22/CAATTCGT_readname.txt.R1.bed.hg18.uniq	4368	3167
./GB4030022_S22/CACAGTTG_readname.txt.R1.bed.hg18.uniq	1094	1033
./GB4030022_S22/CACTCTTG_readname.txt.R1.bed.hg18.uniq	894	844
./GB4030022_S22/CAGTGATG_readname.txt.R1.bed.hg18.uniq	925	870
./GB4030022_S22/CATAACTT_readname.txt.R1.bed.hg18.uniq	3363	2482
./GB4030022_S22/CATATGCT_readname.txt.R1.bed.hg18.uniq	429	406
./GB4030022_S22/CATGGTGT_readname.txt.R1.bed.hg18.uniq	215	197
./GB4030022_S22/CATGTAGA_readname.txt.R1.bed.hg18.uniq	1891	1484
./GB4030022_S22/CATGTATT_readname.txt.R1.bed.hg18.uniq	370	353
./GB4030022_S22/CATGTGTG_readname.txt.R1.bed.hg18.uniq	26182	19048
./GB4030022_S22/CCTCATGT_readname.txt.R1.bed.hg18.uniq	472	453
./GB4030022_S22/CGAGAATG_readname.txt.R1.bed.hg18.uniq	475	453
./GB4030022_S22/CGATTACA_readname.txt.R1.bed.hg18.uniq	4718	4440
./GB4030022_S22/CGTAATTA_readname.txt.R1.bed.hg18.uniq	162	156
./GB4030022_S22/CTAAGTGT_readname.txt.R1.bed.hg18.uniq	693	595
./GB4030022_S22/CTAGTGTG_readname.txt.R1.bed.hg18.uniq	1250	1182
./GB4030022_S22/CTTCGTTG_readname.txt.R1.bed.hg18.uniq	356	334
./GB4030022_S22/GACTGTGT_readname.txt.R1.bed.hg18.uniq	199	188
./GB4030022_S22/GAGACCTT_readname.txt.R1.bed.hg18.uniq	493	463
./GB4030022_S22/GATAACCA_readname.txt.R1.bed.hg18.uniq	4561	4189
./GB4030022_S22/GATATTGT_readname.txt.R1.bed.hg18.uniq	266	256
./GB4030022_S22/GATGGCTT_readname.txt.R1.bed.hg18.uniq	438	403
./GB4030022_S22/GCGTAATT_readname.txt.R1.bed.hg18.uniq	255	238
./GB4030022_S22/GGAACTGT_readname.txt.R1.bed.hg18.uniq	320	295
./GB4030022_S22/GGTCAATG_readname.txt.R1.bed.hg18.uniq	1338	1203
./GB4030022_S22/GTACCGAT_readname.txt.R1.bed.hg18.uniq	511	480
./GB4030022_S22/GTCTCCTA_readname.txt.R1.bed.hg18.uniq	10225	8290
./GB4030022_S22/TAACGTGT_readname.txt.R1.bed.hg18.uniq	307	284
./GB4030022_S22/TAAGGTGT_readname.txt.R1.bed.hg18.uniq	512	495
./GB4030022_S22/TACACTGT_readname.txt.R1.bed.hg18.uniq	177	168
./GB4030022_S22/TACAGTGT_readname.txt.R1.bed.hg18.uniq	445	420
./GB4030022_S22/TAGCAGTT_readname.txt.R1.bed.hg18.uniq	412	382
./GB4030022_S22/TAGTTCTG_readname.txt.R1.bed.hg18.uniq	992	933
./GB4030022_S22/TCAAGTTG_readname.txt.R1.bed.hg18.uniq	9069	6717
./GB4030022_S22/TCAGCTTG_readname.txt.R1.bed.hg18.uniq	526	491
./GB4030022_S22/TCATCGTG_readname.txt.R1.bed.hg18.uniq	3269	2638
./GB4030022_S22/TCCGGTAT_readname.txt.R1.bed.hg18.uniq	1409	1188
./GB4030022_S22/TCCTGCTG_readname.txt.R1.bed.hg18.uniq	917	871
./GB4030022_S22/TCGTCGAT_readname.txt.R1.bed.hg18.uniq	781	731
./GB4030022_S22/TCTACTGT_readname.txt.R1.bed.hg18.uniq	311	300
./GB4030022_S22/TCTGTTGT_readname.txt.R1.bed.hg18.uniq	331	314
./GB4030022_S22/TGCAGACA_readname.txt.R1.bed.hg18.uniq	4454	4176
./GB4030022_S22/TTCACGAT_readname.txt.R1.bed.hg18.uniq	554	521
./GB4030023_S23/AAGAATCT_readname.txt.R1.bed.hg18.uniq	26875	19396
./GB4030023_S23/AAGAGGTT_readname.txt.R1.bed.hg18.uniq	431	388
./GB4030023_S23/AATCGGAT_readname.txt.R1.bed.hg18.uniq	1051	965
./GB4030023_S23/ACGTACGT_readname.txt.R1.bed.hg18.uniq	540	492
./GB4030023_S23/ACGTACTC_readname.txt.R1.bed.hg18.uniq	897	832
./GB4030023_S23/ACTGCATG_readname.txt.R1.bed.hg18.uniq	1011	935
./GB4030023_S23/AGAGTTGT_readname.txt.R1.bed.hg18.uniq	962	851
./GB4030023_S23/AGCAATCC_readname.txt.R1.bed.hg18.uniq	601	546
./GB4030023_S23/AGTTGACC_readname.txt.R1.bed.hg18.uniq	3000	2786
./GB4030023_S23/ATAGATAC_readname.txt.R1.bed.hg18.uniq	9065	7636
./GB4030023_S23/ATCTGATG_readname.txt.R1.bed.hg18.uniq	641	575
./GB4030023_S23/ATGACTGT_readname.txt.R1.bed.hg18.uniq	292	270
./GB4030023_S23/ATGGACTG_readname.txt.R1.bed.hg18.uniq	757	672
./GB4030023_S23/ATGGCTGT_readname.txt.R1.bed.hg18.uniq	306	286
./GB4030023_S23/ATTAAGCG_readname.txt.R1.bed.hg18.uniq	1965	1655
./GB4030023_S23/ATTGGCGT_readname.txt.R1.bed.hg18.uniq	522	474
./GB4030023_S23/CAAGATAT_readname.txt.R1.bed.hg18.uniq	575	517
./GB4030023_S23/CAATGTGT_readname.txt.R1.bed.hg18.uniq	341	297
./GB4030023_S23/CAATTCGT_readname.txt.R1.bed.hg18.uniq	1871	1406
./GB4030023_S23/CACAGTTG_readname.txt.R1.bed.hg18.uniq	767	704
./GB4030023_S23/CACTCTTG_readname.txt.R1.bed.hg18.uniq	1181	1118
./GB4030023_S23/CAGTGATG_readname.txt.R1.bed.hg18.uniq	1076	971
./GB4030023_S23/CATAACTT_readname.txt.R1.bed.hg18.uniq	1497	1164
./GB4030023_S23/CATATGCT_readname.txt.R1.bed.hg18.uniq	571	539
./GB4030023_S23/CATGGTGT_readname.txt.R1.bed.hg18.uniq	311	288
./GB4030023_S23/CATGTAGA_readname.txt.R1.bed.hg18.uniq	114633	81004
./GB4030023_S23/CATGTATT_readname.txt.R1.bed.hg18.uniq	272	255
./GB4030023_S23/CATGTGTG_readname.txt.R1.bed.hg18.uniq	587	545
./GB4030023_S23/CCTCATGT_readname.txt.R1.bed.hg18.uniq	217	198
./GB4030023_S23/CGAGAATG_readname.txt.R1.bed.hg18.uniq	992	927
./GB4030023_S23/CGATTACA_readname.txt.R1.bed.hg18.uniq	988	901
./GB4030023_S23/CGTAATTA_readname.txt.R1.bed.hg18.uniq	462	439
./GB4030023_S23/CTAAGTGT_readname.txt.R1.bed.hg18.uniq	820	685
./GB4030023_S23/CTAGTGTG_readname.txt.R1.bed.hg18.uniq	3545	3358
./GB4030023_S23/CTTCGTTG_readname.txt.R1.bed.hg18.uniq	1296	1214
./GB4030023_S23/GACTGTGT_readname.txt.R1.bed.hg18.uniq	463	421
./GB4030023_S23/GAGACCTT_readname.txt.R1.bed.hg18.uniq	811	686
./GB4030023_S23/GATAACCA_readname.txt.R1.bed.hg18.uniq	6925	6347
./GB4030023_S23/GATATTGT_readname.txt.R1.bed.hg18.uniq	383	349
./GB4030023_S23/GATGGCTT_readname.txt.R1.bed.hg18.uniq	5958	4374
./GB4030023_S23/GCGTAATT_readname.txt.R1.bed.hg18.uniq	280	252
./GB4030023_S23/GGAACTGT_readname.txt.R1.bed.hg18.uniq	934	852
./GB4030023_S23/GGTCAATG_readname.txt.R1.bed.hg18.uniq	12543	9174
./GB4030023_S23/GTACCGAT_readname.txt.R1.bed.hg18.uniq	717	670
./GB4030023_S23/GTCTCCTA_readname.txt.R1.bed.hg18.uniq	6329	5898
./GB4030023_S23/TAACGTGT_readname.txt.R1.bed.hg18.uniq	1177	984
./GB4030023_S23/TAAGGTGT_readname.txt.R1.bed.hg18.uniq	455	410
./GB4030023_S23/TACACTGT_readname.txt.R1.bed.hg18.uniq	297	277
./GB4030023_S23/TACAGTGT_readname.txt.R1.bed.hg18.uniq	565	511
./GB4030023_S23/TAGCAGTT_readname.txt.R1.bed.hg18.uniq	676	576
./GB4030023_S23/TAGTTCTG_readname.txt.R1.bed.hg18.uniq	3406	3208
./GB4030023_S23/TCAAGTTG_readname.txt.R1.bed.hg18.uniq	7084	5158
./GB4030023_S23/TCAGCTTG_readname.txt.R1.bed.hg18.uniq	1051	959
./GB4030023_S23/TCATCGTG_readname.txt.R1.bed.hg18.uniq	9539	7797
./GB4030023_S23/TCCGGTAT_readname.txt.R1.bed.hg18.uniq	623	543
./GB4030023_S23/TCCTGCTG_readname.txt.R1.bed.hg18.uniq	753	695
./GB4030023_S23/TCGTCGAT_readname.txt.R1.bed.hg18.uniq	15821	13103
./GB4030023_S23/TCTACTGT_readname.txt.R1.bed.hg18.uniq	372	351
./GB4030023_S23/TCTGTTGT_readname.txt.R1.bed.hg18.uniq	264	248
./GB4030023_S23/TGCAGACA_readname.txt.R1.bed.hg18.uniq	1715	1583
./GB4030023_S23/TTCACGAT_readname.txt.R1.bed.hg18.uniq	469	416
./GB4030024_S24/AAGAATCT_readname.txt.R1.bed.hg18.uniq	503	469
./GB4030024_S24/AAGAGGTT_readname.txt.R1.bed.hg18.uniq	802	752
./GB4030024_S24/AATCGGAT_readname.txt.R1.bed.hg18.uniq	884	827
./GB4030024_S24/ACGTACGT_readname.txt.R1.bed.hg18.uniq	2703	2082
./GB4030024_S24/ACGTACTC_readname.txt.R1.bed.hg18.uniq	6603	6203
./GB4030024_S24/ACTGCATG_readname.txt.R1.bed.hg18.uniq	13545	10047
./GB4030024_S24/AGAGTTGT_readname.txt.R1.bed.hg18.uniq	1858	1633
./GB4030024_S24/AGCAATCC_readname.txt.R1.bed.hg18.uniq	739	629
./GB4030024_S24/AGTTGACC_readname.txt.R1.bed.hg18.uniq	1803	1679
./GB4030024_S24/ATAGATAC_readname.txt.R1.bed.hg18.uniq	15459	14430
./GB4030024_S24/ATCTGATG_readname.txt.R1.bed.hg18.uniq	1116	1054
./GB4030024_S24/ATGACTGT_readname.txt.R1.bed.hg18.uniq	1132	897
./GB4030024_S24/ATGGACTG_readname.txt.R1.bed.hg18.uniq	823	782
./GB4030024_S24/ATGGCTGT_readname.txt.R1.bed.hg18.uniq	359	342
./GB4030024_S24/ATTAAGCG_readname.txt.R1.bed.hg18.uniq	627	591
./GB4030024_S24/ATTGGCGT_readname.txt.R1.bed.hg18.uniq	421	394
./GB4030024_S24/CAAGATAT_readname.txt.R1.bed.hg18.uniq	3797	2828
./GB4030024_S24/CAATGTGT_readname.txt.R1.bed.hg18.uniq	850	692
./GB4030024_S24/CAATTCGT_readname.txt.R1.bed.hg18.uniq	123	108
./GB4030024_S24/CACAGTTG_readname.txt.R1.bed.hg18.uniq	712	671
./GB4030024_S24/CACTCTTG_readname.txt.R1.bed.hg18.uniq	672	629
./GB4030024_S24/CAGTGATG_readname.txt.R1.bed.hg18.uniq	1846	1740
./GB4030024_S24/CATAACTT_readname.txt.R1.bed.hg18.uniq	527	500
./GB4030024_S24/CATATGCT_readname.txt.R1.bed.hg18.uniq	425	410
./GB4030024_S24/CATGGTGT_readname.txt.R1.bed.hg18.uniq	298	286
./GB4030024_S24/CATGTAGA_readname.txt.R1.bed.hg18.uniq	1966	1858
./GB4030024_S24/CATGTATT_readname.txt.R1.bed.hg18.uniq	223	208
./GB4030024_S24/CATGTGTG_readname.txt.R1.bed.hg18.uniq	394	376
./GB4030024_S24/CCTCATGT_readname.txt.R1.bed.hg18.uniq	161	148
./GB4030024_S24/CGAGAATG_readname.txt.R1.bed.hg18.uniq	3799	3113
./GB4030024_S24/CGATTACA_readname.txt.R1.bed.hg18.uniq	1025	957
./GB4030024_S24/CGTAATTA_readname.txt.R1.bed.hg18.uniq	528	464
./GB4030024_S24/CTAAGTGT_readname.txt.R1.bed.hg18.uniq	1824	1433
./GB4030024_S24/CTAGTGTG_readname.txt.R1.bed.hg18.uniq	406	379
./GB4030024_S24/CTTCGTTG_readname.txt.R1.bed.hg18.uniq	859	807
./GB4030024_S24/GACTGTGT_readname.txt.R1.bed.hg18.uniq	489	447
./GB4030024_S24/GAGACCTT_readname.txt.R1.bed.hg18.uniq	262	244
./GB4030024_S24/GATAACCA_readname.txt.R1.bed.hg18.uniq	3440	3078
./GB4030024_S24/GATATTGT_readname.txt.R1.bed.hg18.uniq	335	320
./GB4030024_S24/GATGGCTT_readname.txt.R1.bed.hg18.uniq	449	408
./GB4030024_S24/GCGTAATT_readname.txt.R1.bed.hg18.uniq	201	191
./GB4030024_S24/GGAACTGT_readname.txt.R1.bed.hg18.uniq	228	219
./GB4030024_S24/GGTCAATG_readname.txt.R1.bed.hg18.uniq	635	587
./GB4030024_S24/GTACCGAT_readname.txt.R1.bed.hg18.uniq	1878	1561
./GB4030024_S24/GTCTCCTA_readname.txt.R1.bed.hg18.uniq	3163	2805
./GB4030024_S24/TAACGTGT_readname.txt.R1.bed.hg18.uniq	208	191
./GB4030024_S24/TAAGGTGT_readname.txt.R1.bed.hg18.uniq	301	286
./GB4030024_S24/TACACTGT_readname.txt.R1.bed.hg18.uniq	1402	1123
./GB4030024_S24/TACAGTGT_readname.txt.R1.bed.hg18.uniq	292	277
./GB4030024_S24/TAGCAGTT_readname.txt.R1.bed.hg18.uniq	278	265
./GB4030024_S24/TAGTTCTG_readname.txt.R1.bed.hg18.uniq	1424	1333
./GB4030024_S24/TCAAGTTG_readname.txt.R1.bed.hg18.uniq	7633	5669
./GB4030024_S24/TCAGCTTG_readname.txt.R1.bed.hg18.uniq	477	437
./GB4030024_S24/TCATCGTG_readname.txt.R1.bed.hg18.uniq	11051	8404
./GB4030024_S24/TCCGGTAT_readname.txt.R1.bed.hg18.uniq	651	611
./GB4030024_S24/TCCTGCTG_readname.txt.R1.bed.hg18.uniq	1594	1250
./GB4030024_S24/TCGTCGAT_readname.txt.R1.bed.hg18.uniq	4593	3602
./GB4030024_S24/TCTACTGT_readname.txt.R1.bed.hg18.uniq	1925	1592
./GB4030024_S24/TCTGTTGT_readname.txt.R1.bed.hg18.uniq	200	194
./GB4030024_S24/TGCAGACA_readname.txt.R1.bed.hg18.uniq	7058	6007
./GB4030024_S24/TTCACGAT_readname.txt.R1.bed.hg18.uniq	2114	1656
./GB4030025_S25/AAGAATCT_readname.txt.R1.bed.hg18.uniq	400	376
./GB4030025_S25/AAGAGGTT_readname.txt.R1.bed.hg18.uniq	425	392
./GB4030025_S25/AATCGGAT_readname.txt.R1.bed.hg18.uniq	2761	2617
./GB4030025_S25/ACGTACGT_readname.txt.R1.bed.hg18.uniq	543	513
./GB4030025_S25/ACGTACTC_readname.txt.R1.bed.hg18.uniq	814	742
./GB4030025_S25/ACTGCATG_readname.txt.R1.bed.hg18.uniq	675	641
./GB4030025_S25/AGAGTTGT_readname.txt.R1.bed.hg18.uniq	1388	1134
./GB4030025_S25/AGCAATCC_readname.txt.R1.bed.hg18.uniq	419	384
./GB4030025_S25/AGTTGACC_readname.txt.R1.bed.hg18.uniq	4029	3194
./GB4030025_S25/ATAGATAC_readname.txt.R1.bed.hg18.uniq	6283	5777
./GB4030025_S25/ATCTGATG_readname.txt.R1.bed.hg18.uniq	2131	1653
./GB4030025_S25/ATGACTGT_readname.txt.R1.bed.hg18.uniq	841	715
./GB4030025_S25/ATGGACTG_readname.txt.R1.bed.hg18.uniq	9686	6799
./GB4030025_S25/ATGGCTGT_readname.txt.R1.bed.hg18.uniq	246	224
./GB4030025_S25/ATTAAGCG_readname.txt.R1.bed.hg18.uniq	1000	840
./GB4030025_S25/ATTGGCGT_readname.txt.R1.bed.hg18.uniq	5475	4103
./GB4030025_S25/CAAGATAT_readname.txt.R1.bed.hg18.uniq	339	309
./GB4030025_S25/CAATGTGT_readname.txt.R1.bed.hg18.uniq	241	225
./GB4030025_S25/CAATTCGT_readname.txt.R1.bed.hg18.uniq	313	293
./GB4030025_S25/CACAGTTG_readname.txt.R1.bed.hg18.uniq	2000	1913
./GB4030025_S25/CACTCTTG_readname.txt.R1.bed.hg18.uniq	492	458
./GB4030025_S25/CAGTGATG_readname.txt.R1.bed.hg18.uniq	638	600
./GB4030025_S25/CATAACTT_readname.txt.R1.bed.hg18.uniq	312	292
./GB4030025_S25/CATATGCT_readname.txt.R1.bed.hg18.uniq	616	598
./GB4030025_S25/CATGGTGT_readname.txt.R1.bed.hg18.uniq	248	233
./GB4030025_S25/CATGTAGA_readname.txt.R1.bed.hg18.uniq	1007	922
./GB4030025_S25/CATGTATT_readname.txt.R1.bed.hg18.uniq	267	256
./GB4030025_S25/CATGTGTG_readname.txt.R1.bed.hg18.uniq	848	784
./GB4030025_S25/CCTCATGT_readname.txt.R1.bed.hg18.uniq	813	630
./GB4030025_S25/CGAGAATG_readname.txt.R1.bed.hg18.uniq	11246	8164
./GB4030025_S25/CGATTACA_readname.txt.R1.bed.hg18.uniq	919	852
./GB4030025_S25/CGTAATTA_readname.txt.R1.bed.hg18.uniq	444	433
./GB4030025_S25/CTAAGTGT_readname.txt.R1.bed.hg18.uniq	434	410
./GB4030025_S25/CTAGTGTG_readname.txt.R1.bed.hg18.uniq	804	753
./GB4030025_S25/CTTCGTTG_readname.txt.R1.bed.hg18.uniq	569	522
./GB4030025_S25/GACTGTGT_readname.txt.R1.bed.hg18.uniq	4817	3638
./GB4030025_S25/GAGACCTT_readname.txt.R1.bed.hg18.uniq	397	362
./GB4030025_S25/GATAACCA_readname.txt.R1.bed.hg18.uniq	3418	3148
./GB4030025_S25/GATATTGT_readname.txt.R1.bed.hg18.uniq	2207	1684
./GB4030025_S25/GATGGCTT_readname.txt.R1.bed.hg18.uniq	2713	2178
./GB4030025_S25/GCGTAATT_readname.txt.R1.bed.hg18.uniq	1095	891
./GB4030025_S25/GGAACTGT_readname.txt.R1.bed.hg18.uniq	888	782
./GB4030025_S25/GGTCAATG_readname.txt.R1.bed.hg18.uniq	799	742
./GB4030025_S25/GTACCGAT_readname.txt.R1.bed.hg18.uniq	2808	2069
./GB4030025_S25/GTCTCCTA_readname.txt.R1.bed.hg18.uniq	2635	2449
./GB4030025_S25/TAACGTGT_readname.txt.R1.bed.hg18.uniq	271	263
./GB4030025_S25/TAAGGTGT_readname.txt.R1.bed.hg18.uniq	1199	945
./GB4030025_S25/TACACTGT_readname.txt.R1.bed.hg18.uniq	185	172
./GB4030025_S25/TACAGTGT_readname.txt.R1.bed.hg18.uniq	436	412
./GB4030025_S25/TAGCAGTT_readname.txt.R1.bed.hg18.uniq	302	279
./GB4030025_S25/TAGTTCTG_readname.txt.R1.bed.hg18.uniq	703	651
./GB4030025_S25/TCAAGTTG_readname.txt.R1.bed.hg18.uniq	938	878
./GB4030025_S25/TCAGCTTG_readname.txt.R1.bed.hg18.uniq	8845	6274
./GB4030025_S25/TCATCGTG_readname.txt.R1.bed.hg18.uniq	1175	1119
./GB4030025_S25/TCCGGTAT_readname.txt.R1.bed.hg18.uniq	578	528
./GB4030025_S25/TCCTGCTG_readname.txt.R1.bed.hg18.uniq	994	927
./GB4030025_S25/TCGTCGAT_readname.txt.R1.bed.hg18.uniq	876	820
./GB4030025_S25/TCTACTGT_readname.txt.R1.bed.hg18.uniq	322	308
./GB4030025_S25/TCTGTTGT_readname.txt.R1.bed.hg18.uniq	1222	971
./GB4030025_S25/TGCAGACA_readname.txt.R1.bed.hg18.uniq	2063	1915
./GB4030025_S25/TTCACGAT_readname.txt.R1.bed.hg18.uniq	598	560
./GB4030026_S26/AAGAATCT_readname.txt.R1.bed.hg18.uniq	384	362
./GB4030026_S26/AAGAGGTT_readname.txt.R1.bed.hg18.uniq	480	447
./GB4030026_S26/AATCGGAT_readname.txt.R1.bed.hg18.uniq	1102	1022
./GB4030026_S26/ACGTACGT_readname.txt.R1.bed.hg18.uniq	518	482
./GB4030026_S26/ACGTACTC_readname.txt.R1.bed.hg18.uniq	2862	2687
./GB4030026_S26/ACTGCATG_readname.txt.R1.bed.hg18.uniq	7154	5426
./GB4030026_S26/AGAGTTGT_readname.txt.R1.bed.hg18.uniq	392	362
./GB4030026_S26/AGCAATCC_readname.txt.R1.bed.hg18.uniq	316	288
./GB4030026_S26/AGTTGACC_readname.txt.R1.bed.hg18.uniq	1828	1673
./GB4030026_S26/ATAGATAC_readname.txt.R1.bed.hg18.uniq	7265	6689
./GB4030026_S26/ATCTGATG_readname.txt.R1.bed.hg18.uniq	2372	1825
./GB4030026_S26/ATGACTGT_readname.txt.R1.bed.hg18.uniq	3687	2843
./GB4030026_S26/ATGGACTG_readname.txt.R1.bed.hg18.uniq	744	696
./GB4030026_S26/ATGGCTGT_readname.txt.R1.bed.hg18.uniq	2356	1774
./GB4030026_S26/ATTAAGCG_readname.txt.R1.bed.hg18.uniq	9067	6747
./GB4030026_S26/ATTGGCGT_readname.txt.R1.bed.hg18.uniq	880	769
./GB4030026_S26/CAAGATAT_readname.txt.R1.bed.hg18.uniq	377	329
./GB4030026_S26/CAATGTGT_readname.txt.R1.bed.hg18.uniq	1600	1239
./GB4030026_S26/CAATTCGT_readname.txt.R1.bed.hg18.uniq	496	457
./GB4030026_S26/CACAGTTG_readname.txt.R1.bed.hg18.uniq	2710	2080
./GB4030026_S26/CACTCTTG_readname.txt.R1.bed.hg18.uniq	690	646
./GB4030026_S26/CAGTGATG_readname.txt.R1.bed.hg18.uniq	1598	1509
./GB4030026_S26/CATAACTT_readname.txt.R1.bed.hg18.uniq	1473	1094
./GB4030026_S26/CATATGCT_readname.txt.R1.bed.hg18.uniq	859	807
./GB4030026_S26/CATGGTGT_readname.txt.R1.bed.hg18.uniq	830	651
./GB4030026_S26/CATGTAGA_readname.txt.R1.bed.hg18.uniq	1497	1392
./GB4030026_S26/CATGTATT_readname.txt.R1.bed.hg18.uniq	260	226
./GB4030026_S26/CATGTGTG_readname.txt.R1.bed.hg18.uniq	24749	17582
./GB4030026_S26/CCTCATGT_readname.txt.R1.bed.hg18.uniq	271	260
./GB4030026_S26/CGAGAATG_readname.txt.R1.bed.hg18.uniq	4020	3036
./GB4030026_S26/CGATTACA_readname.txt.R1.bed.hg18.uniq	3407	3198
./GB4030026_S26/CGTAATTA_readname.txt.R1.bed.hg18.uniq	2263	1836
./GB4030026_S26/CTAAGTGT_readname.txt.R1.bed.hg18.uniq	1283	1023
./GB4030026_S26/CTAGTGTG_readname.txt.R1.bed.hg18.uniq	6044	4467
./GB4030026_S26/CTTCGTTG_readname.txt.R1.bed.hg18.uniq	37753	26384
./GB4030026_S26/GACTGTGT_readname.txt.R1.bed.hg18.uniq	482	455
./GB4030026_S26/GAGACCTT_readname.txt.R1.bed.hg18.uniq	374	335
./GB4030026_S26/GATAACCA_readname.txt.R1.bed.hg18.uniq	2842	2598
./GB4030026_S26/GATATTGT_readname.txt.R1.bed.hg18.uniq	1865	1501
./GB4030026_S26/GATGGCTT_readname.txt.R1.bed.hg18.uniq	647	610
./GB4030026_S26/GCGTAATT_readname.txt.R1.bed.hg18.uniq	236	222
./GB4030026_S26/GGAACTGT_readname.txt.R1.bed.hg18.uniq	316	295
./GB4030026_S26/GGTCAATG_readname.txt.R1.bed.hg18.uniq	1535	1448
./GB4030026_S26/GTACCGAT_readname.txt.R1.bed.hg18.uniq	12678	8994
./GB4030026_S26/GTCTCCTA_readname.txt.R1.bed.hg18.uniq	2566	2383
./GB4030026_S26/TAACGTGT_readname.txt.R1.bed.hg18.uniq	1593	1192
./GB4030026_S26/TAAGGTGT_readname.txt.R1.bed.hg18.uniq	324	313
./GB4030026_S26/TACACTGT_readname.txt.R1.bed.hg18.uniq	1025	799
./GB4030026_S26/TACAGTGT_readname.txt.R1.bed.hg18.uniq	402	376
./GB4030026_S26/TAGCAGTT_readname.txt.R1.bed.hg18.uniq	346	327
./GB4030026_S26/TAGTTCTG_readname.txt.R1.bed.hg18.uniq	6212	4893
./GB4030026_S26/TCAAGTTG_readname.txt.R1.bed.hg18.uniq	822	771
./GB4030026_S26/TCAGCTTG_readname.txt.R1.bed.hg18.uniq	1718	1382
./GB4030026_S26/TCATCGTG_readname.txt.R1.bed.hg18.uniq	688	635
./GB4030026_S26/TCCGGTAT_readname.txt.R1.bed.hg18.uniq	454	425
./GB4030026_S26/TCCTGCTG_readname.txt.R1.bed.hg18.uniq	998	932
./GB4030026_S26/TCGTCGAT_readname.txt.R1.bed.hg18.uniq	35473	24904
./GB4030026_S26/TCTACTGT_readname.txt.R1.bed.hg18.uniq	325	295
./GB4030026_S26/TCTGTTGT_readname.txt.R1.bed.hg18.uniq	1071	831
./GB4030026_S26/TGCAGACA_readname.txt.R1.bed.hg18.uniq	1606	1481
./GB4030026_S26/TTCACGAT_readname.txt.R1.bed.hg18.uniq	1498	1217
./GB4030027_S27/AAGAATCT_readname.txt.R1.bed.hg18.uniq	15971	11949
./GB4030027_S27/AAGAGGTT_readname.txt.R1.bed.hg18.uniq	525	494
./GB4030027_S27/AATCGGAT_readname.txt.R1.bed.hg18.uniq	725	666
./GB4030027_S27/ACGTACGT_readname.txt.R1.bed.hg18.uniq	715	679
./GB4030027_S27/ACGTACTC_readname.txt.R1.bed.hg18.uniq	672	623
./GB4030027_S27/ACTGCATG_readname.txt.R1.bed.hg18.uniq	591	556
./GB4030027_S27/AGAGTTGT_readname.txt.R1.bed.hg18.uniq	1099	905
./GB4030027_S27/AGCAATCC_readname.txt.R1.bed.hg18.uniq	3248	3069
./GB4030027_S27/AGTTGACC_readname.txt.R1.bed.hg18.uniq	1504	1394
./GB4030027_S27/ATAGATAC_readname.txt.R1.bed.hg18.uniq	6022	5625
./GB4030027_S27/ATCTGATG_readname.txt.R1.bed.hg18.uniq	330	307
./GB4030027_S27/ATGACTGT_readname.txt.R1.bed.hg18.uniq	254	239
./GB4030027_S27/ATGGACTG_readname.txt.R1.bed.hg18.uniq	669	633
./GB4030027_S27/ATGGCTGT_readname.txt.R1.bed.hg18.uniq	209	196
./GB4030027_S27/ATTAAGCG_readname.txt.R1.bed.hg18.uniq	1218	1158
./GB4030027_S27/ATTGGCGT_readname.txt.R1.bed.hg18.uniq	487	459
./GB4030027_S27/CAAGATAT_readname.txt.R1.bed.hg18.uniq	335	304
./GB4030027_S27/CAATGTGT_readname.txt.R1.bed.hg18.uniq	5140	3802
./GB4030027_S27/CAATTCGT_readname.txt.R1.bed.hg18.uniq	278	257
./GB4030027_S27/CACAGTTG_readname.txt.R1.bed.hg18.uniq	599	560
./GB4030027_S27/CACTCTTG_readname.txt.R1.bed.hg18.uniq	1233	1170
./GB4030027_S27/CAGTGATG_readname.txt.R1.bed.hg18.uniq	11401	8246
./GB4030027_S27/CATAACTT_readname.txt.R1.bed.hg18.uniq	263	252
./GB4030027_S27/CATATGCT_readname.txt.R1.bed.hg18.uniq	580	543
./GB4030027_S27/CATGGTGT_readname.txt.R1.bed.hg18.uniq	175	167
./GB4030027_S27/CATGTAGA_readname.txt.R1.bed.hg18.uniq	733	687
./GB4030027_S27/CATGTATT_readname.txt.R1.bed.hg18.uniq	929	755
./GB4030027_S27/CATGTGTG_readname.txt.R1.bed.hg18.uniq	876	828
./GB4030027_S27/CCTCATGT_readname.txt.R1.bed.hg18.uniq	620	523
./GB4030027_S27/CGAGAATG_readname.txt.R1.bed.hg18.uniq	8312	7940
./GB4030027_S27/CGATTACA_readname.txt.R1.bed.hg18.uniq	650	602
./GB4030027_S27/CGTAATTA_readname.txt.R1.bed.hg18.uniq	1605	1481
./GB4030027_S27/CTAAGTGT_readname.txt.R1.bed.hg18.uniq	282	273
./GB4030027_S27/CTAGTGTG_readname.txt.R1.bed.hg18.uniq	1003	918
./GB4030027_S27/CTTCGTTG_readname.txt.R1.bed.hg18.uniq	7241	5281
./GB4030027_S27/GACTGTGT_readname.txt.R1.bed.hg18.uniq	230	218
./GB4030027_S27/GAGACCTT_readname.txt.R1.bed.hg18.uniq	429	401
./GB4030027_S27/GATAACCA_readname.txt.R1.bed.hg18.uniq	3039	2832
./GB4030027_S27/GATATTGT_readname.txt.R1.bed.hg18.uniq	1541	1266
./GB4030027_S27/GATGGCTT_readname.txt.R1.bed.hg18.uniq	1105	1029
./GB4030027_S27/GCGTAATT_readname.txt.R1.bed.hg18.uniq	515	494
./GB4030027_S27/GGAACTGT_readname.txt.R1.bed.hg18.uniq	329	318
./GB4030027_S27/GGTCAATG_readname.txt.R1.bed.hg18.uniq	601	566
./GB4030027_S27/GTACCGAT_readname.txt.R1.bed.hg18.uniq	637	605
./GB4030027_S27/GTCTCCTA_readname.txt.R1.bed.hg18.uniq	4082	3643
./GB4030027_S27/TAACGTGT_readname.txt.R1.bed.hg18.uniq	206	197
./GB4030027_S27/TAAGGTGT_readname.txt.R1.bed.hg18.uniq	363	341
./GB4030027_S27/TACACTGT_readname.txt.R1.bed.hg18.uniq	495	440
./GB4030027_S27/TACAGTGT_readname.txt.R1.bed.hg18.uniq	13136	9506
./GB4030027_S27/TAGCAGTT_readname.txt.R1.bed.hg18.uniq	258	241
./GB4030027_S27/TAGTTCTG_readname.txt.R1.bed.hg18.uniq	916	870
./GB4030027_S27/TCAAGTTG_readname.txt.R1.bed.hg18.uniq	7787	5878
./GB4030027_S27/TCAGCTTG_readname.txt.R1.bed.hg18.uniq	1467	1386
./GB4030027_S27/TCATCGTG_readname.txt.R1.bed.hg18.uniq	2378	2261
./GB4030027_S27/TCCGGTAT_readname.txt.R1.bed.hg18.uniq	454	424
./GB4030027_S27/TCCTGCTG_readname.txt.R1.bed.hg18.uniq	1545	1234
./GB4030027_S27/TCGTCGAT_readname.txt.R1.bed.hg18.uniq	710	681
./GB4030027_S27/TCTACTGT_readname.txt.R1.bed.hg18.uniq	1648	1326
./GB4030027_S27/TCTGTTGT_readname.txt.R1.bed.hg18.uniq	234	221
./GB4030027_S27/TGCAGACA_readname.txt.R1.bed.hg18.uniq	1386	1291
./GB4030027_S27/TTCACGAT_readname.txt.R1.bed.hg18.uniq	4577	3388
./GB4030028_S28/AAGAATCT_readname.txt.R1.bed.hg18.uniq	360	337
./GB4030028_S28/AAGAGGTT_readname.txt.R1.bed.hg18.uniq	3363	2507
./GB4030028_S28/AATCGGAT_readname.txt.R1.bed.hg18.uniq	7055	6641
./GB4030028_S28/ACGTACGT_readname.txt.R1.bed.hg18.uniq	595	549
./GB4030028_S28/ACGTACTC_readname.txt.R1.bed.hg18.uniq	1055	949
./GB4030028_S28/ACTGCATG_readname.txt.R1.bed.hg18.uniq	4396	3252
./GB4030028_S28/AGAGTTGT_readname.txt.R1.bed.hg18.uniq	908	834
./GB4030028_S28/AGCAATCC_readname.txt.R1.bed.hg18.uniq	578	532
./GB4030028_S28/AGTTGACC_readname.txt.R1.bed.hg18.uniq	1882	1707
./GB4030028_S28/ATAGATAC_readname.txt.R1.bed.hg18.uniq	7536	6978
./GB4030028_S28/ATCTGATG_readname.txt.R1.bed.hg18.uniq	2822	2382
./GB4030028_S28/ATGACTGT_readname.txt.R1.bed.hg18.uniq	2213	1834
./GB4030028_S28/ATGGACTG_readname.txt.R1.bed.hg18.uniq	596	547
./GB4030028_S28/ATGGCTGT_readname.txt.R1.bed.hg18.uniq	224	214
./GB4030028_S28/ATTAAGCG_readname.txt.R1.bed.hg18.uniq	41141	29787
./GB4030028_S28/ATTGGCGT_readname.txt.R1.bed.hg18.uniq	1284	1038
./GB4030028_S28/CAAGATAT_readname.txt.R1.bed.hg18.uniq	459	426
./GB4030028_S28/CAATGTGT_readname.txt.R1.bed.hg18.uniq	1686	1397
./GB4030028_S28/CAATTCGT_readname.txt.R1.bed.hg18.uniq	3375	2447
./GB4030028_S28/CACAGTTG_readname.txt.R1.bed.hg18.uniq	582	537
./GB4030028_S28/CACTCTTG_readname.txt.R1.bed.hg18.uniq	549	509
./GB4030028_S28/CAGTGATG_readname.txt.R1.bed.hg18.uniq	792	732
./GB4030028_S28/CATAACTT_readname.txt.R1.bed.hg18.uniq	1773	1426
./GB4030028_S28/CATATGCT_readname.txt.R1.bed.hg18.uniq	2412	2331
./GB4030028_S28/CATGGTGT_readname.txt.R1.bed.hg18.uniq	1481	1166
./GB4030028_S28/CATGTAGA_readname.txt.R1.bed.hg18.uniq	2307	2133
./GB4030028_S28/CATGTATT_readname.txt.R1.bed.hg18.uniq	435	392
./GB4030028_S28/CATGTGTG_readname.txt.R1.bed.hg18.uniq	584	545
./GB4030028_S28/CCTCATGT_readname.txt.R1.bed.hg18.uniq	243	234
./GB4030028_S28/CGAGAATG_readname.txt.R1.bed.hg18.uniq	940	893
./GB4030028_S28/CGATTACA_readname.txt.R1.bed.hg18.uniq	3759	3362
./GB4030028_S28/CGTAATTA_readname.txt.R1.bed.hg18.uniq	1394	1315
./GB4030028_S28/CTAAGTGT_readname.txt.R1.bed.hg18.uniq	463	437
./GB4030028_S28/CTAGTGTG_readname.txt.R1.bed.hg18.uniq	2069	1943
./GB4030028_S28/CTTCGTTG_readname.txt.R1.bed.hg18.uniq	809	754
./GB4030028_S28/GACTGTGT_readname.txt.R1.bed.hg18.uniq	366	345
./GB4030028_S28/GAGACCTT_readname.txt.R1.bed.hg18.uniq	1203	986
./GB4030028_S28/GATAACCA_readname.txt.R1.bed.hg18.uniq	5021	4164
./GB4030028_S28/GATATTGT_readname.txt.R1.bed.hg18.uniq	2323	1780
./GB4030028_S28/GATGGCTT_readname.txt.R1.bed.hg18.uniq	1142	1062
./GB4030028_S28/GCGTAATT_readname.txt.R1.bed.hg18.uniq	2679	2038
./GB4030028_S28/GGAACTGT_readname.txt.R1.bed.hg18.uniq	792	694
./GB4030028_S28/GGTCAATG_readname.txt.R1.bed.hg18.uniq	3896	3305
./GB4030028_S28/GTACCGAT_readname.txt.R1.bed.hg18.uniq	2427	1886
./GB4030028_S28/GTCTCCTA_readname.txt.R1.bed.hg18.uniq	2733	2543
./GB4030028_S28/TAACGTGT_readname.txt.R1.bed.hg18.uniq	309	295
./GB4030028_S28/TAAGGTGT_readname.txt.R1.bed.hg18.uniq	412	387
./GB4030028_S28/TACACTGT_readname.txt.R1.bed.hg18.uniq	204	196
./GB4030028_S28/TACAGTGT_readname.txt.R1.bed.hg18.uniq	3040	2271
./GB4030028_S28/TAGCAGTT_readname.txt.R1.bed.hg18.uniq	362	328
./GB4030028_S28/TAGTTCTG_readname.txt.R1.bed.hg18.uniq	731	681
./GB4030028_S28/TCAAGTTG_readname.txt.R1.bed.hg18.uniq	2682	2163
./GB4030028_S28/TCAGCTTG_readname.txt.R1.bed.hg18.uniq	25644	18376
./GB4030028_S28/TCATCGTG_readname.txt.R1.bed.hg18.uniq	1444	1330
./GB4030028_S28/TCCGGTAT_readname.txt.R1.bed.hg18.uniq	1822	1512
./GB4030028_S28/TCCTGCTG_readname.txt.R1.bed.hg18.uniq	471	439
./GB4030028_S28/TCGTCGAT_readname.txt.R1.bed.hg18.uniq	1221	1124
./GB4030028_S28/TCTACTGT_readname.txt.R1.bed.hg18.uniq	422	394
./GB4030028_S28/TCTGTTGT_readname.txt.R1.bed.hg18.uniq	1462	1138
./GB4030028_S28/TGCAGACA_readname.txt.R1.bed.hg18.uniq	1853	1716
./GB4030028_S28/TTCACGAT_readname.txt.R1.bed.hg18.uniq	461	432
./GB4030029_S29/AAGAATCT_readname.txt.R1.bed.hg18.uniq	6546	4708
./GB4030029_S29/AAGAGGTT_readname.txt.R1.bed.hg18.uniq	501	459
./GB4030029_S29/AATCGGAT_readname.txt.R1.bed.hg18.uniq	1307	1233
./GB4030029_S29/ACGTACGT_readname.txt.R1.bed.hg18.uniq	628	589
./GB4030029_S29/ACGTACTC_readname.txt.R1.bed.hg18.uniq	1090	1000
./GB4030029_S29/ACTGCATG_readname.txt.R1.bed.hg18.uniq	768	724
./GB4030029_S29/AGAGTTGT_readname.txt.R1.bed.hg18.uniq	408	378
./GB4030029_S29/AGCAATCC_readname.txt.R1.bed.hg18.uniq	724	663
./GB4030029_S29/AGTTGACC_readname.txt.R1.bed.hg18.uniq	1680	1526
./GB4030029_S29/ATAGATAC_readname.txt.R1.bed.hg18.uniq	9242	8068
./GB4030029_S29/ATCTGATG_readname.txt.R1.bed.hg18.uniq	405	368
./GB4030029_S29/ATGACTGT_readname.txt.R1.bed.hg18.uniq	258	245
./GB4030029_S29/ATGGACTG_readname.txt.R1.bed.hg18.uniq	3747	2905
./GB4030029_S29/ATGGCTGT_readname.txt.R1.bed.hg18.uniq	236	220
./GB4030029_S29/ATTAAGCG_readname.txt.R1.bed.hg18.uniq	590	547
./GB4030029_S29/ATTGGCGT_readname.txt.R1.bed.hg18.uniq	460	434
./GB4030029_S29/CAAGATAT_readname.txt.R1.bed.hg18.uniq	501	459
./GB4030029_S29/CAATGTGT_readname.txt.R1.bed.hg18.uniq	212	200
./GB4030029_S29/CAATTCGT_readname.txt.R1.bed.hg18.uniq	144	139
./GB4030029_S29/CACAGTTG_readname.txt.R1.bed.hg18.uniq	1061	991
./GB4030029_S29/CACTCTTG_readname.txt.R1.bed.hg18.uniq	494	452
./GB4030029_S29/CAGTGATG_readname.txt.R1.bed.hg18.uniq	5167	3631
./GB4030029_S29/CATAACTT_readname.txt.R1.bed.hg18.uniq	1081	900
./GB4030029_S29/CATATGCT_readname.txt.R1.bed.hg18.uniq	1365	1263
./GB4030029_S29/CATGGTGT_readname.txt.R1.bed.hg18.uniq	242	231
./GB4030029_S29/CATGTAGA_readname.txt.R1.bed.hg18.uniq	1759	1644
./GB4030029_S29/CATGTATT_readname.txt.R1.bed.hg18.uniq	311	299
./GB4030029_S29/CATGTGTG_readname.txt.R1.bed.hg18.uniq	456	417
./GB4030029_S29/CCTCATGT_readname.txt.R1.bed.hg18.uniq	252	238
./GB4030029_S29/CGAGAATG_readname.txt.R1.bed.hg18.uniq	609	580
./GB4030029_S29/CGATTACA_readname.txt.R1.bed.hg18.uniq	791	729
./GB4030029_S29/CGTAATTA_readname.txt.R1.bed.hg18.uniq	1028	1009
./GB4030029_S29/CTAAGTGT_readname.txt.R1.bed.hg18.uniq	291	270
./GB4030029_S29/CTAGTGTG_readname.txt.R1.bed.hg18.uniq	2075	1963
./GB4030029_S29/CTTCGTTG_readname.txt.R1.bed.hg18.uniq	377	351
./GB4030029_S29/GACTGTGT_readname.txt.R1.bed.hg18.uniq	317	298
./GB4030029_S29/GAGACCTT_readname.txt.R1.bed.hg18.uniq	1894	1455
./GB4030029_S29/GATAACCA_readname.txt.R1.bed.hg18.uniq	51883	35705
./GB4030029_S29/GATATTGT_readname.txt.R1.bed.hg18.uniq	368	347
./GB4030029_S29/GATGGCTT_readname.txt.R1.bed.hg18.uniq	660	618
./GB4030029_S29/GCGTAATT_readname.txt.R1.bed.hg18.uniq	338	312
./GB4030029_S29/GGAACTGT_readname.txt.R1.bed.hg18.uniq	372	352
./GB4030029_S29/GGTCAATG_readname.txt.R1.bed.hg18.uniq	1037	992
./GB4030029_S29/GTACCGAT_readname.txt.R1.bed.hg18.uniq	484	447
./GB4030029_S29/GTCTCCTA_readname.txt.R1.bed.hg18.uniq	2326	2127
./GB4030029_S29/TAACGTGT_readname.txt.R1.bed.hg18.uniq	447	418
./GB4030029_S29/TAAGGTGT_readname.txt.R1.bed.hg18.uniq	1824	1392
./GB4030029_S29/TACACTGT_readname.txt.R1.bed.hg18.uniq	1113	880
./GB4030029_S29/TACAGTGT_readname.txt.R1.bed.hg18.uniq	391	360
./GB4030029_S29/TAGCAGTT_readname.txt.R1.bed.hg18.uniq	402	381
./GB4030029_S29/TAGTTCTG_readname.txt.R1.bed.hg18.uniq	799	747
./GB4030029_S29/TCAAGTTG_readname.txt.R1.bed.hg18.uniq	1221	1150
./GB4030029_S29/TCAGCTTG_readname.txt.R1.bed.hg18.uniq	1571	1478
./GB4030029_S29/TCATCGTG_readname.txt.R1.bed.hg18.uniq	1242	1168
./GB4030029_S29/TCCGGTAT_readname.txt.R1.bed.hg18.uniq	1751	1336
./GB4030029_S29/TCCTGCTG_readname.txt.R1.bed.hg18.uniq	591	553
./GB4030029_S29/TCGTCGAT_readname.txt.R1.bed.hg18.uniq	976	898
./GB4030029_S29/TCTACTGT_readname.txt.R1.bed.hg18.uniq	937	800
./GB4030029_S29/TCTGTTGT_readname.txt.R1.bed.hg18.uniq	734	695
./GB4030029_S29/TGCAGACA_readname.txt.R1.bed.hg18.uniq	2488	2302
./GB4030029_S29/TTCACGAT_readname.txt.R1.bed.hg18.uniq	317	285
./GB4030030_S30/AAGAATCT_readname.txt.R1.bed.hg18.uniq	380	360
./GB4030030_S30/AAGAGGTT_readname.txt.R1.bed.hg18.uniq	459	420
./GB4030030_S30/AATCGGAT_readname.txt.R1.bed.hg18.uniq	971	894
./GB4030030_S30/ACGTACGT_readname.txt.R1.bed.hg18.uniq	2348	1755
./GB4030030_S30/ACGTACTC_readname.txt.R1.bed.hg18.uniq	1008	934
./GB4030030_S30/ACTGCATG_readname.txt.R1.bed.hg18.uniq	651	597
./GB4030030_S30/AGAGTTGT_readname.txt.R1.bed.hg18.uniq	376	362
./GB4030030_S30/AGCAATCC_readname.txt.R1.bed.hg18.uniq	640	584
./GB4030030_S30/AGTTGACC_readname.txt.R1.bed.hg18.uniq	3828	3548
./GB4030030_S30/ATAGATAC_readname.txt.R1.bed.hg18.uniq	9143	8407
./GB4030030_S30/ATCTGATG_readname.txt.R1.bed.hg18.uniq	2392	2266
./GB4030030_S30/ATGACTGT_readname.txt.R1.bed.hg18.uniq	356	339
./GB4030030_S30/ATGGACTG_readname.txt.R1.bed.hg18.uniq	613	574
./GB4030030_S30/ATGGCTGT_readname.txt.R1.bed.hg18.uniq	601	570
./GB4030030_S30/ATTAAGCG_readname.txt.R1.bed.hg18.uniq	647	595
./GB4030030_S30/ATTGGCGT_readname.txt.R1.bed.hg18.uniq	2246	1761
./GB4030030_S30/CAAGATAT_readname.txt.R1.bed.hg18.uniq	1670	1287
./GB4030030_S30/CAATGTGT_readname.txt.R1.bed.hg18.uniq	323	306
./GB4030030_S30/CAATTCGT_readname.txt.R1.bed.hg18.uniq	311	295
./GB4030030_S30/CACAGTTG_readname.txt.R1.bed.hg18.uniq	744	691
./GB4030030_S30/CACTCTTG_readname.txt.R1.bed.hg18.uniq	1644	1548
./GB4030030_S30/CAGTGATG_readname.txt.R1.bed.hg18.uniq	525	481
./GB4030030_S30/CATAACTT_readname.txt.R1.bed.hg18.uniq	340	304
./GB4030030_S30/CATATGCT_readname.txt.R1.bed.hg18.uniq	512	474
./GB4030030_S30/CATGGTGT_readname.txt.R1.bed.hg18.uniq	456	436
./GB4030030_S30/CATGTAGA_readname.txt.R1.bed.hg18.uniq	621	569
./GB4030030_S30/CATGTATT_readname.txt.R1.bed.hg18.uniq	450	418
./GB4030030_S30/CATGTGTG_readname.txt.R1.bed.hg18.uniq	16545	11275
./GB4030030_S30/CCTCATGT_readname.txt.R1.bed.hg18.uniq	282	270
./GB4030030_S30/CGAGAATG_readname.txt.R1.bed.hg18.uniq	690	646
./GB4030030_S30/CGATTACA_readname.txt.R1.bed.hg18.uniq	2967	2640
./GB4030030_S30/CGTAATTA_readname.txt.R1.bed.hg18.uniq	81	77
./GB4030030_S30/CTAAGTGT_readname.txt.R1.bed.hg18.uniq	982	817
./GB4030030_S30/CTAGTGTG_readname.txt.R1.bed.hg18.uniq	535	509
./GB4030030_S30/CTTCGTTG_readname.txt.R1.bed.hg18.uniq	1699	1601
./GB4030030_S30/GACTGTGT_readname.txt.R1.bed.hg18.uniq	159	149
./GB4030030_S30/GAGACCTT_readname.txt.R1.bed.hg18.uniq	426	385
./GB4030030_S30/GATAACCA_readname.txt.R1.bed.hg18.uniq	2615	2388
./GB4030030_S30/GATATTGT_readname.txt.R1.bed.hg18.uniq	316	297
./GB4030030_S30/GATGGCTT_readname.txt.R1.bed.hg18.uniq	3703	3487
./GB4030030_S30/GCGTAATT_readname.txt.R1.bed.hg18.uniq	269	245
./GB4030030_S30/GGAACTGT_readname.txt.R1.bed.hg18.uniq	365	348
./GB4030030_S30/GGTCAATG_readname.txt.R1.bed.hg18.uniq	1113	960
./GB4030030_S30/GTACCGAT_readname.txt.R1.bed.hg18.uniq	851	811
./GB4030030_S30/GTCTCCTA_readname.txt.R1.bed.hg18.uniq	6156	5776
./GB4030030_S30/TAACGTGT_readname.txt.R1.bed.hg18.uniq	386	363
./GB4030030_S30/TAAGGTGT_readname.txt.R1.bed.hg18.uniq	4706	3372
./GB4030030_S30/TACACTGT_readname.txt.R1.bed.hg18.uniq	246	231
./GB4030030_S30/TACAGTGT_readname.txt.R1.bed.hg18.uniq	461	424
./GB4030030_S30/TAGCAGTT_readname.txt.R1.bed.hg18.uniq	320	300
./GB4030030_S30/TAGTTCTG_readname.txt.R1.bed.hg18.uniq	1202	1140
./GB4030030_S30/TCAAGTTG_readname.txt.R1.bed.hg18.uniq	1102	1039
./GB4030030_S30/TCAGCTTG_readname.txt.R1.bed.hg18.uniq	572	523
./GB4030030_S30/TCATCGTG_readname.txt.R1.bed.hg18.uniq	2657	2512
./GB4030030_S30/TCCGGTAT_readname.txt.R1.bed.hg18.uniq	2099	1585
./GB4030030_S30/TCCTGCTG_readname.txt.R1.bed.hg18.uniq	3121	2470
./GB4030030_S30/TCGTCGAT_readname.txt.R1.bed.hg18.uniq	5726	5351
./GB4030030_S30/TCTACTGT_readname.txt.R1.bed.hg18.uniq	942	799
./GB4030030_S30/TCTGTTGT_readname.txt.R1.bed.hg18.uniq	842	698
./GB4030030_S30/TGCAGACA_readname.txt.R1.bed.hg18.uniq	4547	4196
./GB4030030_S30/TTCACGAT_readname.txt.R1.bed.hg18.uniq	561	534
./GB4030031_S31/AAGAATCT_readname.txt.R1.bed.hg18.uniq	622	559
./GB4030031_S31/AAGAGGTT_readname.txt.R1.bed.hg18.uniq	736	649
./GB4030031_S31/AATCGGAT_readname.txt.R1.bed.hg18.uniq	59188	42970
./GB4030031_S31/ACGTACGT_readname.txt.R1.bed.hg18.uniq	622	506
./GB4030031_S31/ACGTACTC_readname.txt.R1.bed.hg18.uniq	911	816
./GB4030031_S31/ACTGCATG_readname.txt.R1.bed.hg18.uniq	836	749
./GB4030031_S31/AGAGTTGT_readname.txt.R1.bed.hg18.uniq	542	478
./GB4030031_S31/AGCAATCC_readname.txt.R1.bed.hg18.uniq	446	393
./GB4030031_S31/AGTTGACC_readname.txt.R1.bed.hg18.uniq	3641	3372
./GB4030031_S31/ATAGATAC_readname.txt.R1.bed.hg18.uniq	8402	7853
./GB4030031_S31/ATCTGATG_readname.txt.R1.bed.hg18.uniq	23860	17539
./GB4030031_S31/ATGACTGT_readname.txt.R1.bed.hg18.uniq	681	635
./GB4030031_S31/ATGGACTG_readname.txt.R1.bed.hg18.uniq	998	868
./GB4030031_S31/ATGGCTGT_readname.txt.R1.bed.hg18.uniq	324	290
./GB4030031_S31/ATTAAGCG_readname.txt.R1.bed.hg18.uniq	5342	5058
./GB4030031_S31/ATTGGCGT_readname.txt.R1.bed.hg18.uniq	942	827
./GB4030031_S31/CAAGATAT_readname.txt.R1.bed.hg18.uniq	789	675
./GB4030031_S31/CAATGTGT_readname.txt.R1.bed.hg18.uniq	438	386
./GB4030031_S31/CAATTCGT_readname.txt.R1.bed.hg18.uniq	508	460
./GB4030031_S31/CACAGTTG_readname.txt.R1.bed.hg18.uniq	950	836
./GB4030031_S31/CACTCTTG_readname.txt.R1.bed.hg18.uniq	456	420
./GB4030031_S31/CAGTGATG_readname.txt.R1.bed.hg18.uniq	6245	4648
./GB4030031_S31/CATAACTT_readname.txt.R1.bed.hg18.uniq	330	278
./GB4030031_S31/CATATGCT_readname.txt.R1.bed.hg18.uniq	1207	1136
./GB4030031_S31/CATGGTGT_readname.txt.R1.bed.hg18.uniq	183	169
./GB4030031_S31/CATGTAGA_readname.txt.R1.bed.hg18.uniq	797	726
./GB4030031_S31/CATGTATT_readname.txt.R1.bed.hg18.uniq	412	357
./GB4030031_S31/CATGTGTG_readname.txt.R1.bed.hg18.uniq	3154	2449
./GB4030031_S31/CCTCATGT_readname.txt.R1.bed.hg18.uniq	308	286
./GB4030031_S31/CGAGAATG_readname.txt.R1.bed.hg18.uniq	1407	1192
./GB4030031_S31/CGATTACA_readname.txt.R1.bed.hg18.uniq	1169	1060
./GB4030031_S31/CGTAATTA_readname.txt.R1.bed.hg18.uniq	270	255
./GB4030031_S31/CTAAGTGT_readname.txt.R1.bed.hg18.uniq	535	459
./GB4030031_S31/CTAGTGTG_readname.txt.R1.bed.hg18.uniq	1365	1228
./GB4030031_S31/CTTCGTTG_readname.txt.R1.bed.hg18.uniq	1223	1142
./GB4030031_S31/GACTGTGT_readname.txt.R1.bed.hg18.uniq	7373	5564
./GB4030031_S31/GAGACCTT_readname.txt.R1.bed.hg18.uniq	596	518
./GB4030031_S31/GATAACCA_readname.txt.R1.bed.hg18.uniq	9244	7285
./GB4030031_S31/GATATTGT_readname.txt.R1.bed.hg18.uniq	1069	928
./GB4030031_S31/GATGGCTT_readname.txt.R1.bed.hg18.uniq	650	587
./GB4030031_S31/GCGTAATT_readname.txt.R1.bed.hg18.uniq	405	362
./GB4030031_S31/GGAACTGT_readname.txt.R1.bed.hg18.uniq	313	292
./GB4030031_S31/GGTCAATG_readname.txt.R1.bed.hg18.uniq	954	850
./GB4030031_S31/GTACCGAT_readname.txt.R1.bed.hg18.uniq	750	676
./GB4030031_S31/GTCTCCTA_readname.txt.R1.bed.hg18.uniq	301291	220755
./GB4030031_S31/TAACGTGT_readname.txt.R1.bed.hg18.uniq	1099	872
./GB4030031_S31/TAAGGTGT_readname.txt.R1.bed.hg18.uniq	573	522
./GB4030031_S31/TACACTGT_readname.txt.R1.bed.hg18.uniq	286	245
./GB4030031_S31/TACAGTGT_readname.txt.R1.bed.hg18.uniq	561	467
./GB4030031_S31/TAGCAGTT_readname.txt.R1.bed.hg18.uniq	713	638
./GB4030031_S31/TAGTTCTG_readname.txt.R1.bed.hg18.uniq	31034	22933
./GB4030031_S31/TCAAGTTG_readname.txt.R1.bed.hg18.uniq	1312	1202
./GB4030031_S31/TCAGCTTG_readname.txt.R1.bed.hg18.uniq	1182	1097
./GB4030031_S31/TCATCGTG_readname.txt.R1.bed.hg18.uniq	1021	906
./GB4030031_S31/TCCGGTAT_readname.txt.R1.bed.hg18.uniq	1475	1272
./GB4030031_S31/TCCTGCTG_readname.txt.R1.bed.hg18.uniq	1135	1012
./GB4030031_S31/TCGTCGAT_readname.txt.R1.bed.hg18.uniq	996	914
./GB4030031_S31/TCTACTGT_readname.txt.R1.bed.hg18.uniq	1678	1303
./GB4030031_S31/TCTGTTGT_readname.txt.R1.bed.hg18.uniq	554	520
./GB4030031_S31/TGCAGACA_readname.txt.R1.bed.hg18.uniq	106157	75429
./GB4030031_S31/TTCACGAT_readname.txt.R1.bed.hg18.uniq	699	633
./GB4030032_S32/AAGAATCT_readname.txt.R1.bed.hg18.uniq	612	553
./GB4030032_S32/AAGAGGTT_readname.txt.R1.bed.hg18.uniq	613	559
./GB4030032_S32/AATCGGAT_readname.txt.R1.bed.hg18.uniq	6460	6053
./GB4030032_S32/ACGTACGT_readname.txt.R1.bed.hg18.uniq	454	404
./GB4030032_S32/ACGTACTC_readname.txt.R1.bed.hg18.uniq	2320	2182
./GB4030032_S32/ACTGCATG_readname.txt.R1.bed.hg18.uniq	1117	1045
./GB4030032_S32/AGAGTTGT_readname.txt.R1.bed.hg18.uniq	556	512
./GB4030032_S32/AGCAATCC_readname.txt.R1.bed.hg18.uniq	469	414
./GB4030032_S32/AGTTGACC_readname.txt.R1.bed.hg18.uniq	3499	3112
./GB4030032_S32/ATAGATAC_readname.txt.R1.bed.hg18.uniq	9146	8310
./GB4030032_S32/ATCTGATG_readname.txt.R1.bed.hg18.uniq	601	551
./GB4030032_S32/ATGACTGT_readname.txt.R1.bed.hg18.uniq	334	305
./GB4030032_S32/ATGGACTG_readname.txt.R1.bed.hg18.uniq	2716	2153
./GB4030032_S32/ATGGCTGT_readname.txt.R1.bed.hg18.uniq	327	307
./GB4030032_S32/ATTAAGCG_readname.txt.R1.bed.hg18.uniq	107750	78702
./GB4030032_S32/ATTGGCGT_readname.txt.R1.bed.hg18.uniq	715	633
./GB4030032_S32/CAAGATAT_readname.txt.R1.bed.hg18.uniq	462	398
./GB4030032_S32/CAATGTGT_readname.txt.R1.bed.hg18.uniq	1261	987
./GB4030032_S32/CAATTCGT_readname.txt.R1.bed.hg18.uniq	228	192
./GB4030032_S32/CACAGTTG_readname.txt.R1.bed.hg18.uniq	681	617
./GB4030032_S32/CACTCTTG_readname.txt.R1.bed.hg18.uniq	485	439
./GB4030032_S32/CAGTGATG_readname.txt.R1.bed.hg18.uniq	672	602
./GB4030032_S32/CATAACTT_readname.txt.R1.bed.hg18.uniq	286	259
./GB4030032_S32/CATATGCT_readname.txt.R1.bed.hg18.uniq	647	616
./GB4030032_S32/CATGGTGT_readname.txt.R1.bed.hg18.uniq	900	739
./GB4030032_S32/CATGTAGA_readname.txt.R1.bed.hg18.uniq	1633	1544
./GB4030032_S32/CATGTATT_readname.txt.R1.bed.hg18.uniq	371	331
./GB4030032_S32/CATGTGTG_readname.txt.R1.bed.hg18.uniq	704	631
./GB4030032_S32/CCTCATGT_readname.txt.R1.bed.hg18.uniq	3058	2219
./GB4030032_S32/CGAGAATG_readname.txt.R1.bed.hg18.uniq	599	554
./GB4030032_S32/CGATTACA_readname.txt.R1.bed.hg18.uniq	1290	1198
./GB4030032_S32/CGTAATTA_readname.txt.R1.bed.hg18.uniq	180	174
./GB4030032_S32/CTAAGTGT_readname.txt.R1.bed.hg18.uniq	403	369
./GB4030032_S32/CTAGTGTG_readname.txt.R1.bed.hg18.uniq	1433	1335
./GB4030032_S32/CTTCGTTG_readname.txt.R1.bed.hg18.uniq	1571	1417
./GB4030032_S32/GACTGTGT_readname.txt.R1.bed.hg18.uniq	990	850
./GB4030032_S32/GAGACCTT_readname.txt.R1.bed.hg18.uniq	448	402
./GB4030032_S32/GATAACCA_readname.txt.R1.bed.hg18.uniq	15535	14265
./GB4030032_S32/GATATTGT_readname.txt.R1.bed.hg18.uniq	298	276
./GB4030032_S32/GATGGCTT_readname.txt.R1.bed.hg18.uniq	5056	4768
./GB4030032_S32/GCGTAATT_readname.txt.R1.bed.hg18.uniq	1034	979
./GB4030032_S32/GGAACTGT_readname.txt.R1.bed.hg18.uniq	454	419
./GB4030032_S32/GGTCAATG_readname.txt.R1.bed.hg18.uniq	1067	983
./GB4030032_S32/GTACCGAT_readname.txt.R1.bed.hg18.uniq	613	574
./GB4030032_S32/GTCTCCTA_readname.txt.R1.bed.hg18.uniq	3714	3417
./GB4030032_S32/TAACGTGT_readname.txt.R1.bed.hg18.uniq	364	338
./GB4030032_S32/TAAGGTGT_readname.txt.R1.bed.hg18.uniq	1178	969
./GB4030032_S32/TACACTGT_readname.txt.R1.bed.hg18.uniq	774	630
./GB4030032_S32/TACAGTGT_readname.txt.R1.bed.hg18.uniq	464	415
./GB4030032_S32/TAGCAGTT_readname.txt.R1.bed.hg18.uniq	349	332
./GB4030032_S32/TAGTTCTG_readname.txt.R1.bed.hg18.uniq	2048	1911
./GB4030032_S32/TCAAGTTG_readname.txt.R1.bed.hg18.uniq	1132	1040
./GB4030032_S32/TCAGCTTG_readname.txt.R1.bed.hg18.uniq	2172	2042
./GB4030032_S32/TCATCGTG_readname.txt.R1.bed.hg18.uniq	801	711
./GB4030032_S32/TCCGGTAT_readname.txt.R1.bed.hg18.uniq	1729	1410
./GB4030032_S32/TCCTGCTG_readname.txt.R1.bed.hg18.uniq	7250	5198
./GB4030032_S32/TCGTCGAT_readname.txt.R1.bed.hg18.uniq	1225	1111
./GB4030032_S32/TCTACTGT_readname.txt.R1.bed.hg18.uniq	1154	1008
./GB4030032_S32/TCTGTTGT_readname.txt.R1.bed.hg18.uniq	825	683
./GB4030032_S32/TGCAGACA_readname.txt.R1.bed.hg18.uniq	3374	3117
./GB4030032_S32/TTCACGAT_readname.txt.R1.bed.hg18.uniq	5338	3819
./GB4030033_S33/AAGAATCT_readname.txt.R1.bed.hg18.uniq	466	430
./GB4030033_S33/AAGAGGTT_readname.txt.R1.bed.hg18.uniq	519	482
./GB4030033_S33/AATCGGAT_readname.txt.R1.bed.hg18.uniq	1108	1020
./GB4030033_S33/ACGTACGT_readname.txt.R1.bed.hg18.uniq	1212	1060
./GB4030033_S33/ACGTACTC_readname.txt.R1.bed.hg18.uniq	1143	1039
./GB4030033_S33/ACTGCATG_readname.txt.R1.bed.hg18.uniq	774	720
./GB4030033_S33/AGAGTTGT_readname.txt.R1.bed.hg18.uniq	427	394
./GB4030033_S33/AGCAATCC_readname.txt.R1.bed.hg18.uniq	4752	3810
./GB4030033_S33/AGTTGACC_readname.txt.R1.bed.hg18.uniq	3366	3146
./GB4030033_S33/ATAGATAC_readname.txt.R1.bed.hg18.uniq	9675	8932
./GB4030033_S33/ATCTGATG_readname.txt.R1.bed.hg18.uniq	722	657
./GB4030033_S33/ATGACTGT_readname.txt.R1.bed.hg18.uniq	279	267
./GB4030033_S33/ATGGACTG_readname.txt.R1.bed.hg18.uniq	1103	1027
./GB4030033_S33/ATGGCTGT_readname.txt.R1.bed.hg18.uniq	220	207
./GB4030033_S33/ATTAAGCG_readname.txt.R1.bed.hg18.uniq	1543	1463
./GB4030033_S33/ATTGGCGT_readname.txt.R1.bed.hg18.uniq	521	486
./GB4030033_S33/CAAGATAT_readname.txt.R1.bed.hg18.uniq	500	465
./GB4030033_S33/CAATGTGT_readname.txt.R1.bed.hg18.uniq	287	265
./GB4030033_S33/CAATTCGT_readname.txt.R1.bed.hg18.uniq	519	465
./GB4030033_S33/CACAGTTG_readname.txt.R1.bed.hg18.uniq	641	586
./GB4030033_S33/CACTCTTG_readname.txt.R1.bed.hg18.uniq	465	430
./GB4030033_S33/CAGTGATG_readname.txt.R1.bed.hg18.uniq	847	789
./GB4030033_S33/CATAACTT_readname.txt.R1.bed.hg18.uniq	726	620
./GB4030033_S33/CATATGCT_readname.txt.R1.bed.hg18.uniq	2687	2626
./GB4030033_S33/CATGGTGT_readname.txt.R1.bed.hg18.uniq	1565	1289
./GB4030033_S33/CATGTAGA_readname.txt.R1.bed.hg18.uniq	9841	7665
./GB4030033_S33/CATGTATT_readname.txt.R1.bed.hg18.uniq	342	318
./GB4030033_S33/CATGTGTG_readname.txt.R1.bed.hg18.uniq	1163	1097
./GB4030033_S33/CCTCATGT_readname.txt.R1.bed.hg18.uniq	764	644
./GB4030033_S33/CGAGAATG_readname.txt.R1.bed.hg18.uniq	991	888
./GB4030033_S33/CGATTACA_readname.txt.R1.bed.hg18.uniq	16685	13088
./GB4030033_S33/CGTAATTA_readname.txt.R1.bed.hg18.uniq	1142	1114
./GB4030033_S33/CTAAGTGT_readname.txt.R1.bed.hg18.uniq	317	293
./GB4030033_S33/CTAGTGTG_readname.txt.R1.bed.hg18.uniq	2522	2395
./GB4030033_S33/CTTCGTTG_readname.txt.R1.bed.hg18.uniq	642	590
./GB4030033_S33/GACTGTGT_readname.txt.R1.bed.hg18.uniq	2012	1688
./GB4030033_S33/GAGACCTT_readname.txt.R1.bed.hg18.uniq	359	325
./GB4030033_S33/GATAACCA_readname.txt.R1.bed.hg18.uniq	56435	43815
./GB4030033_S33/GATATTGT_readname.txt.R1.bed.hg18.uniq	266	253
./GB4030033_S33/GATGGCTT_readname.txt.R1.bed.hg18.uniq	513	464
./GB4030033_S33/GCGTAATT_readname.txt.R1.bed.hg18.uniq	3426	2791
./GB4030033_S33/GGAACTGT_readname.txt.R1.bed.hg18.uniq	565	521
./GB4030033_S33/GGTCAATG_readname.txt.R1.bed.hg18.uniq	713	649
./GB4030033_S33/GTACCGAT_readname.txt.R1.bed.hg18.uniq	609	576
./GB4030033_S33/GTCTCCTA_readname.txt.R1.bed.hg18.uniq	7757	6556
./GB4030033_S33/TAACGTGT_readname.txt.R1.bed.hg18.uniq	255	241
./GB4030033_S33/TAAGGTGT_readname.txt.R1.bed.hg18.uniq	423	387
[truncated: 27,281 more rows]

## Sheet: WBC
single cell libs	# of mapped reads	# of non-duplicated reads
./GB4029001_S1/AAGAATCT_readname.txt.R1.bed.hg18.uniq	3648	2916
./GB4029001_S1/AAGAGGTT_readname.txt.R1.bed.hg18.uniq	3995	3142
./GB4029001_S1/AATCGGAT_readname.txt.R1.bed.hg18.uniq	13636	5766
./GB4029001_S1/ACGTACGT_readname.txt.R1.bed.hg18.uniq	3816	2924
./GB4029001_S1/ACGTACTC_readname.txt.R1.bed.hg18.uniq	4745	3830
./GB4029001_S1/ACTGCATG_readname.txt.R1.bed.hg18.uniq	8639	6803
./GB4029001_S1/AGAGTTGT_readname.txt.R1.bed.hg18.uniq	108911	19572
./GB4029001_S1/AGCAATCC_readname.txt.R1.bed.hg18.uniq	192760	29431
./GB4029001_S1/AGTTGACC_readname.txt.R1.bed.hg18.uniq	4211	3066
./GB4029001_S1/ATAGATAC_readname.txt.R1.bed.hg18.uniq	4052	3142
./GB4029001_S1/ATCTGATG_readname.txt.R1.bed.hg18.uniq	4439	3439
./GB4029001_S1/ATGACTGT_readname.txt.R1.bed.hg18.uniq	6850	5441
./GB4029001_S1/ATGGACTG_readname.txt.R1.bed.hg18.uniq	4902	3962
./GB4029001_S1/ATGGCTGT_readname.txt.R1.bed.hg18.uniq	8828	4721
./GB4029001_S1/ATTAAGCG_readname.txt.R1.bed.hg18.uniq	9317	7529
./GB4029001_S1/ATTGGCGT_readname.txt.R1.bed.hg18.uniq	5296	4288
./GB4029001_S1/CAAGATAT_readname.txt.R1.bed.hg18.uniq	91724	16314
./GB4029001_S1/CAATGTGT_readname.txt.R1.bed.hg18.uniq	9151	6550
./GB4029001_S1/CAATTCGT_readname.txt.R1.bed.hg18.uniq	2387	1833
./GB4029001_S1/CACAGTTG_readname.txt.R1.bed.hg18.uniq	3706	2814
./GB4029001_S1/CACTCTTG_readname.txt.R1.bed.hg18.uniq	2060	1574
./GB4029001_S1/CAGTGATG_readname.txt.R1.bed.hg18.uniq	5048	4030
./GB4029001_S1/CATAACTT_readname.txt.R1.bed.hg18.uniq	2936	2242
./GB4029001_S1/CATATGCT_readname.txt.R1.bed.hg18.uniq	1029	912
./GB4029001_S1/CATGGTGT_readname.txt.R1.bed.hg18.uniq	3289	2505
./GB4029001_S1/CATGTAGA_readname.txt.R1.bed.hg18.uniq	4087	3252
./GB4029001_S1/CATGTATT_readname.txt.R1.bed.hg18.uniq	23295	8281
./GB4029001_S1/CATGTGTG_readname.txt.R1.bed.hg18.uniq	6633	4895
./GB4029001_S1/CCTCATGT_readname.txt.R1.bed.hg18.uniq	425042	59612
./GB4029001_S1/CGAGAATG_readname.txt.R1.bed.hg18.uniq	3109	2550
./GB4029001_S1/CGATTACA_readname.txt.R1.bed.hg18.uniq	252608	32632
./GB4029001_S1/CGTAATTA_readname.txt.R1.bed.hg18.uniq	826	767
./GB4029001_S1/CTAAGTGT_readname.txt.R1.bed.hg18.uniq	24738	5445
./GB4029001_S1/CTAGTGTG_readname.txt.R1.bed.hg18.uniq	74558	12305
./GB4029001_S1/CTTCGTTG_readname.txt.R1.bed.hg18.uniq	10028	3312
./GB4029001_S1/GACTGTGT_readname.txt.R1.bed.hg18.uniq	1928	1473
./GB4029001_S1/GAGACCTT_readname.txt.R1.bed.hg18.uniq	5297	4024
./GB4029001_S1/GATAACCA_readname.txt.R1.bed.hg18.uniq	55216	17642
./GB4029001_S1/GATATTGT_readname.txt.R1.bed.hg18.uniq	5377	4285
./GB4029001_S1/GATGGCTT_readname.txt.R1.bed.hg18.uniq	2933	2102
./GB4029001_S1/GCGTAATT_readname.txt.R1.bed.hg18.uniq	33461	8235
./GB4029001_S1/GGAACTGT_readname.txt.R1.bed.hg18.uniq	65567	11216
./GB4029001_S1/GGTCAATG_readname.txt.R1.bed.hg18.uniq	64995	53726
./GB4029001_S1/GTACCGAT_readname.txt.R1.bed.hg18.uniq	3751	2990
./GB4029001_S1/GTCTCCTA_readname.txt.R1.bed.hg18.uniq	4002	3093
./GB4029001_S1/TAACGTGT_readname.txt.R1.bed.hg18.uniq	6491	5120
./GB4029001_S1/TAAGGTGT_readname.txt.R1.bed.hg18.uniq	5153	3962
./GB4029001_S1/TACACTGT_readname.txt.R1.bed.hg18.uniq	139918	28310
./GB4029001_S1/TACAGTGT_readname.txt.R1.bed.hg18.uniq	34996	13846
./GB4029001_S1/TAGCAGTT_readname.txt.R1.bed.hg18.uniq	549247	64491
./GB4029001_S1/TAGTTCTG_readname.txt.R1.bed.hg18.uniq	170047	26641
./GB4029001_S1/TCAAGTTG_readname.txt.R1.bed.hg18.uniq	8112	5967
./GB4029001_S1/TCAGCTTG_readname.txt.R1.bed.hg18.uniq	4248	3302
./GB4029001_S1/TCATCGTG_readname.txt.R1.bed.hg18.uniq	28512	11571
./GB4029001_S1/TCCGGTAT_readname.txt.R1.bed.hg18.uniq	5168	3885
./GB4029001_S1/TCCTGCTG_readname.txt.R1.bed.hg18.uniq	2348	1861
./GB4029001_S1/TCGTCGAT_readname.txt.R1.bed.hg18.uniq	8384	6311
./GB4029001_S1/TCTACTGT_readname.txt.R1.bed.hg18.uniq	21601	4580
./GB4029001_S1/TCTGTTGT_readname.txt.R1.bed.hg18.uniq	4656	3639
./GB4029001_S1/TGCAGACA_readname.txt.R1.bed.hg18.uniq	21196	7226
./GB4029001_S1/TTCACGAT_readname.txt.R1.bed.hg18.uniq	38621	9018
./GB4029002_S2/AAGAATCT_readname.txt.R1.bed.hg18.uniq	7034	5343
./GB4029002_S2/AAGAGGTT_readname.txt.R1.bed.hg18.uniq	4752	3537
./GB4029002_S2/AATCGGAT_readname.txt.R1.bed.hg18.uniq	7183	5519
./GB4029002_S2/ACGTACGT_readname.txt.R1.bed.hg18.uniq	4436	3269
./GB4029002_S2/ACGTACTC_readname.txt.R1.bed.hg18.uniq	6597	4887
./GB4029002_S2/ACTGCATG_readname.txt.R1.bed.hg18.uniq	10410	7716
./GB4029002_S2/AGAGTTGT_readname.txt.R1.bed.hg18.uniq	4925	3527
./GB4029002_S2/AGCAATCC_readname.txt.R1.bed.hg18.uniq	9119	6694
./GB4029002_S2/AGTTGACC_readname.txt.R1.bed.hg18.uniq	9424	5227
./GB4029002_S2/ATAGATAC_readname.txt.R1.bed.hg18.uniq	138476	21278
./GB4029002_S2/ATCTGATG_readname.txt.R1.bed.hg18.uniq	36500	8731
./GB4029002_S2/ATGACTGT_readname.txt.R1.bed.hg18.uniq	9050	7163
./GB4029002_S2/ATGGACTG_readname.txt.R1.bed.hg18.uniq	6112	4567
./GB4029002_S2/ATGGCTGT_readname.txt.R1.bed.hg18.uniq	20137	9854
./GB4029002_S2/ATTAAGCG_readname.txt.R1.bed.hg18.uniq	9322	7430
./GB4029002_S2/ATTGGCGT_readname.txt.R1.bed.hg18.uniq	49541	10550
./GB4029002_S2/CAAGATAT_readname.txt.R1.bed.hg18.uniq	8470	6006
./GB4029002_S2/CAATGTGT_readname.txt.R1.bed.hg18.uniq	4210	2978
./GB4029002_S2/CAATTCGT_readname.txt.R1.bed.hg18.uniq	3069	2249
./GB4029002_S2/CACAGTTG_readname.txt.R1.bed.hg18.uniq	7949	5890
./GB4029002_S2/CACTCTTG_readname.txt.R1.bed.hg18.uniq	3824	2847
./GB4029002_S2/CAGTGATG_readname.txt.R1.bed.hg18.uniq	10433	6707
./GB4029002_S2/CATAACTT_readname.txt.R1.bed.hg18.uniq	3636	2620
./GB4029002_S2/CATATGCT_readname.txt.R1.bed.hg18.uniq	2131	1770
./GB4029002_S2/CATGGTGT_readname.txt.R1.bed.hg18.uniq	4136	3077
./GB4029002_S2/CATGTAGA_readname.txt.R1.bed.hg18.uniq	4595	3348
./GB4029002_S2/CATGTATT_readname.txt.R1.bed.hg18.uniq	8365	6186
./GB4029002_S2/CATGTGTG_readname.txt.R1.bed.hg18.uniq	5590	3871
./GB4029002_S2/CCTCATGT_readname.txt.R1.bed.hg18.uniq	3962	2828
./GB4029002_S2/CGAGAATG_readname.txt.R1.bed.hg18.uniq	4417	3032
./GB4029002_S2/CGATTACA_readname.txt.R1.bed.hg18.uniq	4719	3418
./GB4029002_S2/CGTAATTA_readname.txt.R1.bed.hg18.uniq	635	598
./GB4029002_S2/CTAAGTGT_readname.txt.R1.bed.hg18.uniq	2744	1828
./GB4029002_S2/CTAGTGTG_readname.txt.R1.bed.hg18.uniq	8621	5967
./GB4029002_S2/CTTCGTTG_readname.txt.R1.bed.hg18.uniq	3259	2332
./GB4029002_S2/GACTGTGT_readname.txt.R1.bed.hg18.uniq	2435	1893
./GB4029002_S2/GAGACCTT_readname.txt.R1.bed.hg18.uniq	6928	4747
./GB4029002_S2/GATAACCA_readname.txt.R1.bed.hg18.uniq	211324	38155
./GB4029002_S2/GATATTGT_readname.txt.R1.bed.hg18.uniq	189262	27568
./GB4029002_S2/GATGGCTT_readname.txt.R1.bed.hg18.uniq	16721	5636
./GB4029002_S2/GCGTAATT_readname.txt.R1.bed.hg18.uniq	6208	4584
./GB4029002_S2/GGAACTGT_readname.txt.R1.bed.hg18.uniq	5790	3826
./GB4029002_S2/GGTCAATG_readname.txt.R1.bed.hg18.uniq	7981	6019
./GB4029002_S2/GTACCGAT_readname.txt.R1.bed.hg18.uniq	3738	2806
./GB4029002_S2/GTCTCCTA_readname.txt.R1.bed.hg18.uniq	23260	16406
./GB4029002_S2/TAACGTGT_readname.txt.R1.bed.hg18.uniq	132352	21431
./GB4029002_S2/TAAGGTGT_readname.txt.R1.bed.hg18.uniq	156846	24170
./GB4029002_S2/TACACTGT_readname.txt.R1.bed.hg18.uniq	9916582	1127036
./GB4029002_S2/TACAGTGT_readname.txt.R1.bed.hg18.uniq	56527	19569
./GB4029002_S2/TAGCAGTT_readname.txt.R1.bed.hg18.uniq	5281	3974
./GB4029002_S2/TAGTTCTG_readname.txt.R1.bed.hg18.uniq	298148	39287
./GB4029002_S2/TCAAGTTG_readname.txt.R1.bed.hg18.uniq	3866	2998
./GB4029002_S2/TCAGCTTG_readname.txt.R1.bed.hg18.uniq	4742	3679
./GB4029002_S2/TCATCGTG_readname.txt.R1.bed.hg18.uniq	12397	8172
./GB4029002_S2/TCCGGTAT_readname.txt.R1.bed.hg18.uniq	104809	15745
./GB4029002_S2/TCCTGCTG_readname.txt.R1.bed.hg18.uniq	4323	3245
./GB4029002_S2/TCGTCGAT_readname.txt.R1.bed.hg18.uniq	58902	12632
./GB4029002_S2/TCTACTGT_readname.txt.R1.bed.hg18.uniq	8755	4462
./GB4029002_S2/TCTGTTGT_readname.txt.R1.bed.hg18.uniq	5715	4083
./GB4029002_S2/TGCAGACA_readname.txt.R1.bed.hg18.uniq	28427	7783
./GB4029002_S2/TTCACGAT_readname.txt.R1.bed.hg18.uniq	8029	5911
./GB4029003_S3/AAGAATCT_readname.txt.R1.bed.hg18.uniq	3362	2547
./GB4029003_S3/AAGAGGTT_readname.txt.R1.bed.hg18.uniq	3761	2739
./GB4029003_S3/AATCGGAT_readname.txt.R1.bed.hg18.uniq	562445	73500
./GB4029003_S3/ACGTACGT_readname.txt.R1.bed.hg18.uniq	3864	2861
./GB4029003_S3/ACGTACTC_readname.txt.R1.bed.hg18.uniq	485923	60221
./GB4029003_S3/ACTGCATG_readname.txt.R1.bed.hg18.uniq	272658	39059
./GB4029003_S3/AGAGTTGT_readname.txt.R1.bed.hg18.uniq	3363	2658
./GB4029003_S3/AGCAATCC_readname.txt.R1.bed.hg18.uniq	58019	25578
./GB4029003_S3/AGTTGACC_readname.txt.R1.bed.hg18.uniq	3807	2944
./GB4029003_S3/ATAGATAC_readname.txt.R1.bed.hg18.uniq	5057	3862
./GB4029003_S3/ATCTGATG_readname.txt.R1.bed.hg18.uniq	6081	4527
./GB4029003_S3/ATGACTGT_readname.txt.R1.bed.hg18.uniq	6442	4903
./GB4029003_S3/ATGGACTG_readname.txt.R1.bed.hg18.uniq	6250	4157
./GB4029003_S3/ATGGCTGT_readname.txt.R1.bed.hg18.uniq	3907	3099
./GB4029003_S3/ATTAAGCG_readname.txt.R1.bed.hg18.uniq	6028	4987
./GB4029003_S3/ATTGGCGT_readname.txt.R1.bed.hg18.uniq	5348	4176
./GB4029003_S3/CAAGATAT_readname.txt.R1.bed.hg18.uniq	6465	4687
./GB4029003_S3/CAATGTGT_readname.txt.R1.bed.hg18.uniq	291826	38449
./GB4029003_S3/CAATTCGT_readname.txt.R1.bed.hg18.uniq	10777	4831
./GB4029003_S3/CACAGTTG_readname.txt.R1.bed.hg18.uniq	85773	15150
./GB4029003_S3/CACTCTTG_readname.txt.R1.bed.hg18.uniq	52177	8882
./GB4029003_S3/CAGTGATG_readname.txt.R1.bed.hg18.uniq	5093	3936
./GB4029003_S3/CATAACTT_readname.txt.R1.bed.hg18.uniq	3128	2071
./GB4029003_S3/CATATGCT_readname.txt.R1.bed.hg18.uniq	2320	1978
./GB4029003_S3/CATGGTGT_readname.txt.R1.bed.hg18.uniq	3125	2367
./GB4029003_S3/CATGTAGA_readname.txt.R1.bed.hg18.uniq	4168	3304
./GB4029003_S3/CATGTATT_readname.txt.R1.bed.hg18.uniq	6986	5063
./GB4029003_S3/CATGTGTG_readname.txt.R1.bed.hg18.uniq	4097	3167
./GB4029003_S3/CCTCATGT_readname.txt.R1.bed.hg18.uniq	17606	5069
./GB4029003_S3/CGAGAATG_readname.txt.R1.bed.hg18.uniq	3077	2322
./GB4029003_S3/CGATTACA_readname.txt.R1.bed.hg18.uniq	4943	3814
./GB4029003_S3/CGTAATTA_readname.txt.R1.bed.hg18.uniq	86141	21332
./GB4029003_S3/CTAAGTGT_readname.txt.R1.bed.hg18.uniq	2214	1541
./GB4029003_S3/CTAGTGTG_readname.txt.R1.bed.hg18.uniq	4047	3117
./GB4029003_S3/CTTCGTTG_readname.txt.R1.bed.hg18.uniq	3460	2624
./GB4029003_S3/GACTGTGT_readname.txt.R1.bed.hg18.uniq	26084	10513
./GB4029003_S3/GAGACCTT_readname.txt.R1.bed.hg18.uniq	35239	24351
./GB4029003_S3/GATAACCA_readname.txt.R1.bed.hg18.uniq	34720	12871
./GB4029003_S3/GATATTGT_readname.txt.R1.bed.hg18.uniq	65518	14783
./GB4029003_S3/GATGGCTT_readname.txt.R1.bed.hg18.uniq	5504	3921
./GB4029003_S3/GCGTAATT_readname.txt.R1.bed.hg18.uniq	5158	3884
./GB4029003_S3/GGAACTGT_readname.txt.R1.bed.hg18.uniq	2254	1766
./GB4029003_S3/GGTCAATG_readname.txt.R1.bed.hg18.uniq	5942	4636
./GB4029003_S3/GTACCGAT_readname.txt.R1.bed.hg18.uniq	3597	2751
./GB4029003_S3/GTCTCCTA_readname.txt.R1.bed.hg18.uniq	75190	12664
./GB4029003_S3/TAACGTGT_readname.txt.R1.bed.hg18.uniq	47594	10693
./GB4029003_S3/TAAGGTGT_readname.txt.R1.bed.hg18.uniq	6283	4753
./GB4029003_S3/TACACTGT_readname.txt.R1.bed.hg18.uniq	14889	11147
./GB4029003_S3/TACAGTGT_readname.txt.R1.bed.hg18.uniq	3919	2991
./GB4029003_S3/TAGCAGTT_readname.txt.R1.bed.hg18.uniq	20073	6239
./GB4029003_S3/TAGTTCTG_readname.txt.R1.bed.hg18.uniq	4161	3211
./GB4029003_S3/TCAAGTTG_readname.txt.R1.bed.hg18.uniq	312396	40219
./GB4029003_S3/TCAGCTTG_readname.txt.R1.bed.hg18.uniq	3992	3042
./GB4029003_S3/TCATCGTG_readname.txt.R1.bed.hg18.uniq	6728	5067
./GB4029003_S3/TCCGGTAT_readname.txt.R1.bed.hg18.uniq	4575	3660
./GB4029003_S3/TCCTGCTG_readname.txt.R1.bed.hg18.uniq	2372	1814
./GB4029003_S3/TCGTCGAT_readname.txt.R1.bed.hg18.uniq	8576	6301
./GB4029003_S3/TCTACTGT_readname.txt.R1.bed.hg18.uniq	2508	1900
./GB4029003_S3/TCTGTTGT_readname.txt.R1.bed.hg18.uniq	3925	3062
./GB4029003_S3/TGCAGACA_readname.txt.R1.bed.hg18.uniq	75266	13371
./GB4029003_S3/TTCACGAT_readname.txt.R1.bed.hg18.uniq	325029	42058
./GB4029004_S4/AAGAATCT_readname.txt.R1.bed.hg18.uniq	3048	2404
./GB4029004_S4/AAGAGGTT_readname.txt.R1.bed.hg18.uniq	3076	2345
./GB4029004_S4/AATCGGAT_readname.txt.R1.bed.hg18.uniq	5584	4149
./GB4029004_S4/ACGTACGT_readname.txt.R1.bed.hg18.uniq	3264	2426
./GB4029004_S4/ACGTACTC_readname.txt.R1.bed.hg18.uniq	88019	13861
./GB4029004_S4/ACTGCATG_readname.txt.R1.bed.hg18.uniq	6932	5272
./GB4029004_S4/AGAGTTGT_readname.txt.R1.bed.hg18.uniq	2946	2329
./GB4029004_S4/AGCAATCC_readname.txt.R1.bed.hg18.uniq	12512	9199
./GB4029004_S4/AGTTGACC_readname.txt.R1.bed.hg18.uniq	3742	2847
./GB4029004_S4/ATAGATAC_readname.txt.R1.bed.hg18.uniq	68054	11698
./GB4029004_S4/ATCTGATG_readname.txt.R1.bed.hg18.uniq	3862	2947
./GB4029004_S4/ATGACTGT_readname.txt.R1.bed.hg18.uniq	6027	4581
./GB4029004_S4/ATGGACTG_readname.txt.R1.bed.hg18.uniq	26355	7120
./GB4029004_S4/ATGGCTGT_readname.txt.R1.bed.hg18.uniq	275337	38967
./GB4029004_S4/ATTAAGCG_readname.txt.R1.bed.hg18.uniq	5961	4834
./GB4029004_S4/ATTGGCGT_readname.txt.R1.bed.hg18.uniq	2954	2326
./GB4029004_S4/CAAGATAT_readname.txt.R1.bed.hg18.uniq	3114	2322
./GB4029004_S4/CAATGTGT_readname.txt.R1.bed.hg18.uniq	2494	1988
./GB4029004_S4/CAATTCGT_readname.txt.R1.bed.hg18.uniq	2134	1521
./GB4029004_S4/CACAGTTG_readname.txt.R1.bed.hg18.uniq	3772	2475
./GB4029004_S4/CACTCTTG_readname.txt.R1.bed.hg18.uniq	1667	1270
./GB4029004_S4/CAGTGATG_readname.txt.R1.bed.hg18.uniq	4290	3315
./GB4029004_S4/CATAACTT_readname.txt.R1.bed.hg18.uniq	2784	2128
./GB4029004_S4/CATATGCT_readname.txt.R1.bed.hg18.uniq	34710	9292
./GB4029004_S4/CATGGTGT_readname.txt.R1.bed.hg18.uniq	2756	2158
./GB4029004_S4/CATGTAGA_readname.txt.R1.bed.hg18.uniq	3630	2893
./GB4029004_S4/CATGTATT_readname.txt.R1.bed.hg18.uniq	5748	4322
./GB4029004_S4/CATGTGTG_readname.txt.R1.bed.hg18.uniq	5001	4090
./GB4029004_S4/CCTCATGT_readname.txt.R1.bed.hg18.uniq	2187	1589
./GB4029004_S4/CGAGAATG_readname.txt.R1.bed.hg18.uniq	52324	13379
./GB4029004_S4/CGATTACA_readname.txt.R1.bed.hg18.uniq	4606	3483
./GB4029004_S4/CGTAATTA_readname.txt.R1.bed.hg18.uniq	4125	2358
./GB4029004_S4/CTAAGTGT_readname.txt.R1.bed.hg18.uniq	1895	1335
./GB4029004_S4/CTAGTGTG_readname.txt.R1.bed.hg18.uniq	3566	2790
./GB4029004_S4/CTTCGTTG_readname.txt.R1.bed.hg18.uniq	2265	1713
./GB4029004_S4/GACTGTGT_readname.txt.R1.bed.hg18.uniq	7521	5299
./GB4029004_S4/GAGACCTT_readname.txt.R1.bed.hg18.uniq	160089	23548
./GB4029004_S4/GATAACCA_readname.txt.R1.bed.hg18.uniq	86990	18298
./GB4029004_S4/GATATTGT_readname.txt.R1.bed.hg18.uniq	4890	3677
./GB4029004_S4/GATGGCTT_readname.txt.R1.bed.hg18.uniq	68253	11266
./GB4029004_S4/GCGTAATT_readname.txt.R1.bed.hg18.uniq	4669	3512
./GB4029004_S4/GGAACTGT_readname.txt.R1.bed.hg18.uniq	2302	1724
./GB4029004_S4/GGTCAATG_readname.txt.R1.bed.hg18.uniq	5164	3804
./GB4029004_S4/GTACCGAT_readname.txt.R1.bed.hg18.uniq	119894	18470
./GB4029004_S4/GTCTCCTA_readname.txt.R1.bed.hg18.uniq	3237	2628
./GB4029004_S4/TAACGTGT_readname.txt.R1.bed.hg18.uniq	5234	3796
./GB4029004_S4/TAAGGTGT_readname.txt.R1.bed.hg18.uniq	36870	13093
./GB4029004_S4/TACACTGT_readname.txt.R1.bed.hg18.uniq	13568	10315
./GB4029004_S4/TACAGTGT_readname.txt.R1.bed.hg18.uniq	5164	3875
./GB4029004_S4/TAGCAGTT_readname.txt.R1.bed.hg18.uniq	5537	3936
./GB4029004_S4/TAGTTCTG_readname.txt.R1.bed.hg18.uniq	161377	23717
./GB4029004_S4/TCAAGTTG_readname.txt.R1.bed.hg18.uniq	2634	1888
./GB4029004_S4/TCAGCTTG_readname.txt.R1.bed.hg18.uniq	3660	2826
./GB4029004_S4/TCATCGTG_readname.txt.R1.bed.hg18.uniq	5721	4225
./GB4029004_S4/TCCGGTAT_readname.txt.R1.bed.hg18.uniq	4372	3379
./GB4029004_S4/TCCTGCTG_readname.txt.R1.bed.hg18.uniq	123726	17393
./GB4029004_S4/TCGTCGAT_readname.txt.R1.bed.hg18.uniq	11630	8425
./GB4029004_S4/TCTACTGT_readname.txt.R1.bed.hg18.uniq	2583	1794
./GB4029004_S4/TCTGTTGT_readname.txt.R1.bed.hg18.uniq	103093	17229
./GB4029004_S4/TGCAGACA_readname.txt.R1.bed.hg18.uniq	414755	56193
./GB4029004_S4/TTCACGAT_readname.txt.R1.bed.hg18.uniq	5447	4178
./GB4029005_S5/AAGAATCT_readname.txt.R1.bed.hg18.uniq	3527	2644
./GB4029005_S5/AAGAGGTT_readname.txt.R1.bed.hg18.uniq	36238	7676
./GB4029005_S5/AATCGGAT_readname.txt.R1.bed.hg18.uniq	17657	5408
./GB4029005_S5/ACGTACGT_readname.txt.R1.bed.hg18.uniq	3548	2679
./GB4029005_S5/ACGTACTC_readname.txt.R1.bed.hg18.uniq	10605	6034
./GB4029005_S5/ACTGCATG_readname.txt.R1.bed.hg18.uniq	90575	24046
./GB4029005_S5/AGAGTTGT_readname.txt.R1.bed.hg18.uniq	368250	48467
./GB4029005_S5/AGCAATCC_readname.txt.R1.bed.hg18.uniq	7793	5711
./GB4029005_S5/AGTTGACC_readname.txt.R1.bed.hg18.uniq	3945	2871
./GB4029005_S5/ATAGATAC_readname.txt.R1.bed.hg18.uniq	3791	2924
./GB4029005_S5/ATCTGATG_readname.txt.R1.bed.hg18.uniq	4334	3172
./GB4029005_S5/ATGACTGT_readname.txt.R1.bed.hg18.uniq	6798	4855
./GB4029005_S5/ATGGACTG_readname.txt.R1.bed.hg18.uniq	5294	3856
./GB4029005_S5/ATGGCTGT_readname.txt.R1.bed.hg18.uniq	3979	2975
./GB4029005_S5/ATTAAGCG_readname.txt.R1.bed.hg18.uniq	7134	5585
./GB4029005_S5/ATTGGCGT_readname.txt.R1.bed.hg18.uniq	6027	4682
./GB4029005_S5/CAAGATAT_readname.txt.R1.bed.hg18.uniq	6967	4968
./GB4029005_S5/CAATGTGT_readname.txt.R1.bed.hg18.uniq	3540	2599
./GB4029005_S5/CAATTCGT_readname.txt.R1.bed.hg18.uniq	2306	1801
./GB4029005_S5/CACAGTTG_readname.txt.R1.bed.hg18.uniq	69221	10566
./GB4029005_S5/CACTCTTG_readname.txt.R1.bed.hg18.uniq	1947	1444
./GB4029005_S5/CAGTGATG_readname.txt.R1.bed.hg18.uniq	8493	6103
./GB4029005_S5/CATAACTT_readname.txt.R1.bed.hg18.uniq	2991	2248
./GB4029005_S5/CATATGCT_readname.txt.R1.bed.hg18.uniq	1633	1354
./GB4029005_S5/CATGGTGT_readname.txt.R1.bed.hg18.uniq	15246	4546
./GB4029005_S5/CATGTAGA_readname.txt.R1.bed.hg18.uniq	4276	3263
./GB4029005_S5/CATGTATT_readname.txt.R1.bed.hg18.uniq	8456	6138
./GB4029005_S5/CATGTGTG_readname.txt.R1.bed.hg18.uniq	94968	15419
./GB4029005_S5/CCTCATGT_readname.txt.R1.bed.hg18.uniq	2948	1931
./GB4029005_S5/CGAGAATG_readname.txt.R1.bed.hg18.uniq	3307	2451
./GB4029005_S5/CGATTACA_readname.txt.R1.bed.hg18.uniq	4106	3094
./GB4029005_S5/CGTAATTA_readname.txt.R1.bed.hg18.uniq	3911	3484
./GB4029005_S5/CTAAGTGT_readname.txt.R1.bed.hg18.uniq	100094	14400
./GB4029005_S5/CTAGTGTG_readname.txt.R1.bed.hg18.uniq	4401	3301
./GB4029005_S5/CTTCGTTG_readname.txt.R1.bed.hg18.uniq	2551	1874
./GB4029005_S5/GACTGTGT_readname.txt.R1.bed.hg18.uniq	1911	1435
./GB4029005_S5/GAGACCTT_readname.txt.R1.bed.hg18.uniq	6377	4793
./GB4029005_S5/GATAACCA_readname.txt.R1.bed.hg18.uniq	31633	22594
./GB4029005_S5/GATATTGT_readname.txt.R1.bed.hg18.uniq	113868	18504
./GB4029005_S5/GATGGCTT_readname.txt.R1.bed.hg18.uniq	4388	3253
./GB4029005_S5/GCGTAATT_readname.txt.R1.bed.hg18.uniq	6873	4979
./GB4029005_S5/GGAACTGT_readname.txt.R1.bed.hg18.uniq	16580	11712
./GB4029005_S5/GGTCAATG_readname.txt.R1.bed.hg18.uniq	6840	4726
./GB4029005_S5/GTACCGAT_readname.txt.R1.bed.hg18.uniq	3108	2311
./GB4029005_S5/GTCTCCTA_readname.txt.R1.bed.hg18.uniq	3927	2929
./GB4029005_S5/TAACGTGT_readname.txt.R1.bed.hg18.uniq	7348	5171
./GB4029005_S5/TAAGGTGT_readname.txt.R1.bed.hg18.uniq	211100	29631
./GB4029005_S5/TACACTGT_readname.txt.R1.bed.hg18.uniq	15351	11376
./GB4029005_S5/TACAGTGT_readname.txt.R1.bed.hg18.uniq	14948	10774
./GB4029005_S5/TAGCAGTT_readname.txt.R1.bed.hg18.uniq	4863	3521
./GB4029005_S5/TAGTTCTG_readname.txt.R1.bed.hg18.uniq	29541	8269
./GB4029005_S5/TCAAGTTG_readname.txt.R1.bed.hg18.uniq	2765	2139
./GB4029005_S5/TCAGCTTG_readname.txt.R1.bed.hg18.uniq	27289	6616
./GB4029005_S5/TCATCGTG_readname.txt.R1.bed.hg18.uniq	6915	4933
./GB4029005_S5/TCCGGTAT_readname.txt.R1.bed.hg18.uniq	4418	3331
./GB4029005_S5/TCCTGCTG_readname.txt.R1.bed.hg18.uniq	2241	1695
./GB4029005_S5/TCGTCGAT_readname.txt.R1.bed.hg18.uniq	4611	3542
./GB4029005_S5/TCTACTGT_readname.txt.R1.bed.hg18.uniq	2555	1826
./GB4029005_S5/TCTGTTGT_readname.txt.R1.bed.hg18.uniq	41746	9031
./GB4029005_S5/TGCAGACA_readname.txt.R1.bed.hg18.uniq	285967	37257
./GB4029005_S5/TTCACGAT_readname.txt.R1.bed.hg18.uniq	6762	5238
./GB4029006_S6/AAGAATCT_readname.txt.R1.bed.hg18.uniq	3228	2504
./GB4029006_S6/AAGAGGTT_readname.txt.R1.bed.hg18.uniq	23508	5572
./GB4029006_S6/AATCGGAT_readname.txt.R1.bed.hg18.uniq	3887	2940
./GB4029006_S6/ACGTACGT_readname.txt.R1.bed.hg18.uniq	3171	2354
./GB4029006_S6/ACGTACTC_readname.txt.R1.bed.hg18.uniq	37333	9415
./GB4029006_S6/ACTGCATG_readname.txt.R1.bed.hg18.uniq	247662	39928
./GB4029006_S6/AGAGTTGT_readname.txt.R1.bed.hg18.uniq	3427	2725
./GB4029006_S6/AGCAATCC_readname.txt.R1.bed.hg18.uniq	41818	9924
./GB4029006_S6/AGTTGACC_readname.txt.R1.bed.hg18.uniq	5406	3996
./GB4029006_S6/ATAGATAC_readname.txt.R1.bed.hg18.uniq	3496	2657
./GB4029006_S6/ATCTGATG_readname.txt.R1.bed.hg18.uniq	6353	4762
./GB4029006_S6/ATGACTGT_readname.txt.R1.bed.hg18.uniq	9770	7279
./GB4029006_S6/ATGGACTG_readname.txt.R1.bed.hg18.uniq	4192	3179
./GB4029006_S6/ATGGCTGT_readname.txt.R1.bed.hg18.uniq	3124	2528
./GB4029006_S6/ATTAAGCG_readname.txt.R1.bed.hg18.uniq	5617	4553
./GB4029006_S6/ATTGGCGT_readname.txt.R1.bed.hg18.uniq	3010	2471
./GB4029006_S6/CAAGATAT_readname.txt.R1.bed.hg18.uniq	3282	2345
./GB4029006_S6/CAATGTGT_readname.txt.R1.bed.hg18.uniq	2844	2082
./GB4029006_S6/CAATTCGT_readname.txt.R1.bed.hg18.uniq	21184	5414
./GB4029006_S6/CACAGTTG_readname.txt.R1.bed.hg18.uniq	3375	2399
./GB4029006_S6/CACTCTTG_readname.txt.R1.bed.hg18.uniq	2038	1309
./GB4029006_S6/CAGTGATG_readname.txt.R1.bed.hg18.uniq	4497	3540
./GB4029006_S6/CATAACTT_readname.txt.R1.bed.hg18.uniq	2571	1985
./GB4029006_S6/CATATGCT_readname.txt.R1.bed.hg18.uniq	501	468
./GB4029006_S6/CATGGTGT_readname.txt.R1.bed.hg18.uniq	158655	22311
./GB4029006_S6/CATGTAGA_readname.txt.R1.bed.hg18.uniq	8050	5907
./GB4029006_S6/CATGTATT_readname.txt.R1.bed.hg18.uniq	550472	72442
./GB4029006_S6/CATGTGTG_readname.txt.R1.bed.hg18.uniq	6499	4728
./GB4029006_S6/CCTCATGT_readname.txt.R1.bed.hg18.uniq	10246	3289
./GB4029006_S6/CGAGAATG_readname.txt.R1.bed.hg18.uniq	28061	7881
./GB4029006_S6/CGATTACA_readname.txt.R1.bed.hg18.uniq	3862	3012
./GB4029006_S6/CGTAATTA_readname.txt.R1.bed.hg18.uniq	717	671
./GB4029006_S6/CTAAGTGT_readname.txt.R1.bed.hg18.uniq	1725	1180
./GB4029006_S6/CTAGTGTG_readname.txt.R1.bed.hg18.uniq	3617	2747
./GB4029006_S6/CTTCGTTG_readname.txt.R1.bed.hg18.uniq	4265	1891
./GB4029006_S6/GACTGTGT_readname.txt.R1.bed.hg18.uniq	2224	1754
./GB4029006_S6/GAGACCTT_readname.txt.R1.bed.hg18.uniq	4961	4057
./GB4029006_S6/GATAACCA_readname.txt.R1.bed.hg18.uniq	10381	7929
./GB4029006_S6/GATATTGT_readname.txt.R1.bed.hg18.uniq	4586	3587
./GB4029006_S6/GATGGCTT_readname.txt.R1.bed.hg18.uniq	2422	1655
./GB4029006_S6/GCGTAATT_readname.txt.R1.bed.hg18.uniq	4525	3460
./GB4029006_S6/GGAACTGT_readname.txt.R1.bed.hg18.uniq	3312	2608
./GB4029006_S6/GGTCAATG_readname.txt.R1.bed.hg18.uniq	6167	4686
./GB4029006_S6/GTACCGAT_readname.txt.R1.bed.hg18.uniq	6053	4468
./GB4029006_S6/GTCTCCTA_readname.txt.R1.bed.hg18.uniq	3403	2659
./GB4029006_S6/TAACGTGT_readname.txt.R1.bed.hg18.uniq	78957	15146
./GB4029006_S6/TAAGGTGT_readname.txt.R1.bed.hg18.uniq	59429	10842
./GB4029006_S6/TACACTGT_readname.txt.R1.bed.hg18.uniq	13788	10340
./GB4029006_S6/TACAGTGT_readname.txt.R1.bed.hg18.uniq	6158	4635
./GB4029006_S6/TAGCAGTT_readname.txt.R1.bed.hg18.uniq	4535	3422
./GB4029006_S6/TAGTTCTG_readname.txt.R1.bed.hg18.uniq	11520	4790
./GB4029006_S6/TCAAGTTG_readname.txt.R1.bed.hg18.uniq	2696	2092
./GB4029006_S6/TCAGCTTG_readname.txt.R1.bed.hg18.uniq	3487	2758
./GB4029006_S6/TCATCGTG_readname.txt.R1.bed.hg18.uniq	20547	6849
./GB4029006_S6/TCCGGTAT_readname.txt.R1.bed.hg18.uniq	3971	3110
./GB4029006_S6/TCCTGCTG_readname.txt.R1.bed.hg18.uniq	2121	1683
./GB4029006_S6/TCGTCGAT_readname.txt.R1.bed.hg18.uniq	4500	3292
./GB4029006_S6/TCTACTGT_readname.txt.R1.bed.hg18.uniq	3895	2817
./GB4029006_S6/TCTGTTGT_readname.txt.R1.bed.hg18.uniq	3592	2728
./GB4029006_S6/TGCAGACA_readname.txt.R1.bed.hg18.uniq	4116	3161
./GB4029006_S6/TTCACGAT_readname.txt.R1.bed.hg18.uniq	6467	4873
./GB4029007_S7/AAGAATCT_readname.txt.R1.bed.hg18.uniq	3426	2529
./GB4029007_S7/AAGAGGTT_readname.txt.R1.bed.hg18.uniq	3741	2674
./GB4029007_S7/AATCGGAT_readname.txt.R1.bed.hg18.uniq	4837	3495
./GB4029007_S7/ACGTACGT_readname.txt.R1.bed.hg18.uniq	4671	3446
./GB4029007_S7/ACGTACTC_readname.txt.R1.bed.hg18.uniq	18508	13029
./GB4029007_S7/ACTGCATG_readname.txt.R1.bed.hg18.uniq	8763	6202
./GB4029007_S7/AGAGTTGT_readname.txt.R1.bed.hg18.uniq	3334	2616
./GB4029007_S7/AGCAATCC_readname.txt.R1.bed.hg18.uniq	99784	18985
./GB4029007_S7/AGTTGACC_readname.txt.R1.bed.hg18.uniq	49322	9039
./GB4029007_S7/ATAGATAC_readname.txt.R1.bed.hg18.uniq	133365	21649
./GB4029007_S7/ATCTGATG_readname.txt.R1.bed.hg18.uniq	4868	3555
./GB4029007_S7/ATGACTGT_readname.txt.R1.bed.hg18.uniq	6680	4800
./GB4029007_S7/ATGGACTG_readname.txt.R1.bed.hg18.uniq	7162	5189
./GB4029007_S7/ATGGCTGT_readname.txt.R1.bed.hg18.uniq	49578	9077
./GB4029007_S7/ATTAAGCG_readname.txt.R1.bed.hg18.uniq	6283	4823
./GB4029007_S7/ATTGGCGT_readname.txt.R1.bed.hg18.uniq	3588	2723
./GB4029007_S7/CAAGATAT_readname.txt.R1.bed.hg18.uniq	3409	2403
./GB4029007_S7/CAATGTGT_readname.txt.R1.bed.hg18.uniq	3767	2721
./GB4029007_S7/CAATTCGT_readname.txt.R1.bed.hg18.uniq	4591	3290
./GB4029007_S7/CACAGTTG_readname.txt.R1.bed.hg18.uniq	3556	2588
./GB4029007_S7/CACTCTTG_readname.txt.R1.bed.hg18.uniq	1878	1440
./GB4029007_S7/CAGTGATG_readname.txt.R1.bed.hg18.uniq	4755	3473
./GB4029007_S7/CATAACTT_readname.txt.R1.bed.hg18.uniq	3791	2559
./GB4029007_S7/CATATGCT_readname.txt.R1.bed.hg18.uniq	1925	1569
./GB4029007_S7/CATGGTGT_readname.txt.R1.bed.hg18.uniq	26957	5615
./GB4029007_S7/CATGTAGA_readname.txt.R1.bed.hg18.uniq	4384	3293
./GB4029007_S7/CATGTATT_readname.txt.R1.bed.hg18.uniq	6855	4771
./GB4029007_S7/CATGTGTG_readname.txt.R1.bed.hg18.uniq	4146	3002
./GB4029007_S7/CCTCATGT_readname.txt.R1.bed.hg18.uniq	2422	1653
./GB4029007_S7/CGAGAATG_readname.txt.R1.bed.hg18.uniq	3366	2398
./GB4029007_S7/CGATTACA_readname.txt.R1.bed.hg18.uniq	4693	3482
./GB4029007_S7/CGTAATTA_readname.txt.R1.bed.hg18.uniq	1138	992
./GB4029007_S7/CTAAGTGT_readname.txt.R1.bed.hg18.uniq	2983	2036
./GB4029007_S7/CTAGTGTG_readname.txt.R1.bed.hg18.uniq	4233	3027
./GB4029007_S7/CTTCGTTG_readname.txt.R1.bed.hg18.uniq	12953	3513
./GB4029007_S7/GACTGTGT_readname.txt.R1.bed.hg18.uniq	2770	2005
./GB4029007_S7/GAGACCTT_readname.txt.R1.bed.hg18.uniq	5010	3677
./GB4029007_S7/GATAACCA_readname.txt.R1.bed.hg18.uniq	37525	12561
./GB4029007_S7/GATATTGT_readname.txt.R1.bed.hg18.uniq	42611	9144
./GB4029007_S7/GATGGCTT_readname.txt.R1.bed.hg18.uniq	32647	8829
./GB4029007_S7/GCGTAATT_readname.txt.R1.bed.hg18.uniq	5184	3801
./GB4029007_S7/GGAACTGT_readname.txt.R1.bed.hg18.uniq	67699	11659
./GB4029007_S7/GGTCAATG_readname.txt.R1.bed.hg18.uniq	280879	37038
./GB4029007_S7/GTACCGAT_readname.txt.R1.bed.hg18.uniq	2930	2108
./GB4029007_S7/GTCTCCTA_readname.txt.R1.bed.hg18.uniq	18983	6299
./GB4029007_S7/TAACGTGT_readname.txt.R1.bed.hg18.uniq	67837	16820
./GB4029007_S7/TAAGGTGT_readname.txt.R1.bed.hg18.uniq	5677	3889
./GB4029007_S7/TACACTGT_readname.txt.R1.bed.hg18.uniq	16087	11484
./GB4029007_S7/TACAGTGT_readname.txt.R1.bed.hg18.uniq	806806	103834
./GB4029007_S7/TAGCAGTT_readname.txt.R1.bed.hg18.uniq	4347	3225
./GB4029007_S7/TAGTTCTG_readname.txt.R1.bed.hg18.uniq	4262	3015
./GB4029007_S7/TCAAGTTG_readname.txt.R1.bed.hg18.uniq	2730	2027
./GB4029007_S7/TCAGCTTG_readname.txt.R1.bed.hg18.uniq	200751	30402
./GB4029007_S7/TCATCGTG_readname.txt.R1.bed.hg18.uniq	6557	4643
./GB4029007_S7/TCCGGTAT_readname.txt.R1.bed.hg18.uniq	8762	4512
./GB4029007_S7/TCCTGCTG_readname.txt.R1.bed.hg18.uniq	4391	3185
./GB4029007_S7/TCGTCGAT_readname.txt.R1.bed.hg18.uniq	4707	3456
./GB4029007_S7/TCTACTGT_readname.txt.R1.bed.hg18.uniq	3178	1948
./GB4029007_S7/TCTGTTGT_readname.txt.R1.bed.hg18.uniq	483500	63789
./GB4029007_S7/TGCAGACA_readname.txt.R1.bed.hg18.uniq	4392	3460
./GB4029007_S7/TTCACGAT_readname.txt.R1.bed.hg18.uniq	5834	4283
./GB4029008_S8/AAGAATCT_readname.txt.R1.bed.hg18.uniq	36273	7531
./GB4029008_S8/AAGAGGTT_readname.txt.R1.bed.hg18.uniq	87912	15192
./GB4029008_S8/AATCGGAT_readname.txt.R1.bed.hg18.uniq	80112	13529
./GB4029008_S8/ACGTACGT_readname.txt.R1.bed.hg18.uniq	3092	2298
./GB4029008_S8/ACGTACTC_readname.txt.R1.bed.hg18.uniq	4838	3907
./GB4029008_S8/ACTGCATG_readname.txt.R1.bed.hg18.uniq	6477	4887
./GB4029008_S8/AGAGTTGT_readname.txt.R1.bed.hg18.uniq	119055	18117
./GB4029008_S8/AGCAATCC_readname.txt.R1.bed.hg18.uniq	21054	8612
./GB4029008_S8/AGTTGACC_readname.txt.R1.bed.hg18.uniq	3248	2522
./GB4029008_S8/ATAGATAC_readname.txt.R1.bed.hg18.uniq	3301	2575
./GB4029008_S8/ATCTGATG_readname.txt.R1.bed.hg18.uniq	100910	17098
./GB4029008_S8/ATGACTGT_readname.txt.R1.bed.hg18.uniq	5305	4191
./GB4029008_S8/ATGGACTG_readname.txt.R1.bed.hg18.uniq	4362	3285
./GB4029008_S8/ATGGCTGT_readname.txt.R1.bed.hg18.uniq	3432	2568
./GB4029008_S8/ATTAAGCG_readname.txt.R1.bed.hg18.uniq	5592	4474
./GB4029008_S8/ATTGGCGT_readname.txt.R1.bed.hg18.uniq	2826	2305
./GB4029008_S8/CAAGATAT_readname.txt.R1.bed.hg18.uniq	3092	2287
./GB4029008_S8/CAATGTGT_readname.txt.R1.bed.hg18.uniq	2697	1998
./GB4029008_S8/CAATTCGT_readname.txt.R1.bed.hg18.uniq	2520	1884
./GB4029008_S8/CACAGTTG_readname.txt.R1.bed.hg18.uniq	3711	2687
./GB4029008_S8/CACTCTTG_readname.txt.R1.bed.hg18.uniq	1630	1207
./GB4029008_S8/CAGTGATG_readname.txt.R1.bed.hg18.uniq	5042	3868
./GB4029008_S8/CATAACTT_readname.txt.R1.bed.hg18.uniq	2639	1958
./GB4029008_S8/CATATGCT_readname.txt.R1.bed.hg18.uniq	2794	1680
./GB4029008_S8/CATGGTGT_readname.txt.R1.bed.hg18.uniq	2743	2073
./GB4029008_S8/CATGTAGA_readname.txt.R1.bed.hg18.uniq	6390	4274
./GB4029008_S8/CATGTATT_readname.txt.R1.bed.hg18.uniq	39522	8811
./GB4029008_S8/CATGTGTG_readname.txt.R1.bed.hg18.uniq	3895	2800
./GB4029008_S8/CCTCATGT_readname.txt.R1.bed.hg18.uniq	59307	9977
./GB4029008_S8/CGAGAATG_readname.txt.R1.bed.hg18.uniq	2780	2067
./GB4029008_S8/CGATTACA_readname.txt.R1.bed.hg18.uniq	15801	5599
./GB4029008_S8/CGTAATTA_readname.txt.R1.bed.hg18.uniq	1203	1057
./GB4029008_S8/CTAAGTGT_readname.txt.R1.bed.hg18.uniq	1740	1120
./GB4029008_S8/CTAGTGTG_readname.txt.R1.bed.hg18.uniq	4667	3598
./GB4029008_S8/CTTCGTTG_readname.txt.R1.bed.hg18.uniq	2230	1625
./GB4029008_S8/GACTGTGT_readname.txt.R1.bed.hg18.uniq	1598	1147
./GB4029008_S8/GAGACCTT_readname.txt.R1.bed.hg18.uniq	5245	4073
./GB4029008_S8/GATAACCA_readname.txt.R1.bed.hg18.uniq	15270	9485
./GB4029008_S8/GATATTGT_readname.txt.R1.bed.hg18.uniq	4419	3449
./GB4029008_S8/GATGGCTT_readname.txt.R1.bed.hg18.uniq	5401	2032
./GB4029008_S8/GCGTAATT_readname.txt.R1.bed.hg18.uniq	4540	3424
./GB4029008_S8/GGAACTGT_readname.txt.R1.bed.hg18.uniq	2133	1705
./GB4029008_S8/GGTCAATG_readname.txt.R1.bed.hg18.uniq	13249	5277
./GB4029008_S8/GTACCGAT_readname.txt.R1.bed.hg18.uniq	2967	2197
./GB4029008_S8/GTCTCCTA_readname.txt.R1.bed.hg18.uniq	3165	2503
./GB4029008_S8/TAACGTGT_readname.txt.R1.bed.hg18.uniq	4840	3626
./GB4029008_S8/TAAGGTGT_readname.txt.R1.bed.hg18.uniq	4607	3426
./GB4029008_S8/TACACTGT_readname.txt.R1.bed.hg18.uniq	12803	9847
./GB4029008_S8/TACAGTGT_readname.txt.R1.bed.hg18.uniq	3450	2458
./GB4029008_S8/TAGCAGTT_readname.txt.R1.bed.hg18.uniq	36158	8643
./GB4029008_S8/TAGTTCTG_readname.txt.R1.bed.hg18.uniq	132430	21944
./GB4029008_S8/TCAAGTTG_readname.txt.R1.bed.hg18.uniq	2600	1990
./GB4029008_S8/TCAGCTTG_readname.txt.R1.bed.hg18.uniq	9712	5141
./GB4029008_S8/TCATCGTG_readname.txt.R1.bed.hg18.uniq	196689	29543
./GB4029008_S8/TCCGGTAT_readname.txt.R1.bed.hg18.uniq	5953	3777
./GB4029008_S8/TCCTGCTG_readname.txt.R1.bed.hg18.uniq	120724	17049
./GB4029008_S8/TCGTCGAT_readname.txt.R1.bed.hg18.uniq	3950	3002
./GB4029008_S8/TCTACTGT_readname.txt.R1.bed.hg18.uniq	29594	5501
./GB4029008_S8/TCTGTTGT_readname.txt.R1.bed.hg18.uniq	4112	3134
./GB4029008_S8/TGCAGACA_readname.txt.R1.bed.hg18.uniq	4496	3597
./GB4029008_S8/TTCACGAT_readname.txt.R1.bed.hg18.uniq	94843	16380
./GB4029009_S9/AAGAATCT_readname.txt.R1.bed.hg18.uniq	4003	3053
./GB4029009_S9/AAGAGGTT_readname.txt.R1.bed.hg18.uniq	4703	3200
./GB4029009_S9/AATCGGAT_readname.txt.R1.bed.hg18.uniq	4874	3662
./GB4029009_S9/ACGTACGT_readname.txt.R1.bed.hg18.uniq	4339	3302
./GB4029009_S9/ACGTACTC_readname.txt.R1.bed.hg18.uniq	50322	12435
./GB4029009_S9/ACTGCATG_readname.txt.R1.bed.hg18.uniq	635314	80785
./GB4029009_S9/AGAGTTGT_readname.txt.R1.bed.hg18.uniq	4182	3243
./GB4029009_S9/AGCAATCC_readname.txt.R1.bed.hg18.uniq	122583	20497
./GB4029009_S9/AGTTGACC_readname.txt.R1.bed.hg18.uniq	18299	6363
./GB4029009_S9/ATAGATAC_readname.txt.R1.bed.hg18.uniq	66686	15095
./GB4029009_S9/ATCTGATG_readname.txt.R1.bed.hg18.uniq	4730	3642
./GB4029009_S9/ATGACTGT_readname.txt.R1.bed.hg18.uniq	365147	51134
./GB4029009_S9/ATGGACTG_readname.txt.R1.bed.hg18.uniq	108833	27244
./GB4029009_S9/ATGGCTGT_readname.txt.R1.bed.hg18.uniq	4870	3671
./GB4029009_S9/ATTAAGCG_readname.txt.R1.bed.hg18.uniq	15628	10458
./GB4029009_S9/ATTGGCGT_readname.txt.R1.bed.hg18.uniq	12120	6470
./GB4029009_S9/CAAGATAT_readname.txt.R1.bed.hg18.uniq	4736	3051
./GB4029009_S9/CAATGTGT_readname.txt.R1.bed.hg18.uniq	3217	2509
./GB4029009_S9/CAATTCGT_readname.txt.R1.bed.hg18.uniq	2442	1884
./GB4029009_S9/CACAGTTG_readname.txt.R1.bed.hg18.uniq	17254	6405
./GB4029009_S9/CACTCTTG_readname.txt.R1.bed.hg18.uniq	2772	1826
./GB4029009_S9/CAGTGATG_readname.txt.R1.bed.hg18.uniq	6620	4956
./GB4029009_S9/CATAACTT_readname.txt.R1.bed.hg18.uniq	3788	2817
./GB4029009_S9/CATATGCT_readname.txt.R1.bed.hg18.uniq	1776	1496
./GB4029009_S9/CATGGTGT_readname.txt.R1.bed.hg18.uniq	95835	14637
./GB4029009_S9/CATGTAGA_readname.txt.R1.bed.hg18.uniq	8274	6101
./GB4029009_S9/CATGTATT_readname.txt.R1.bed.hg18.uniq	1775618	221664
./GB4029009_S9/CATGTGTG_readname.txt.R1.bed.hg18.uniq	4754	3485
./GB4029009_S9/CCTCATGT_readname.txt.R1.bed.hg18.uniq	4320	3108
./GB4029009_S9/CGAGAATG_readname.txt.R1.bed.hg18.uniq	3788	2870
./GB4029009_S9/CGATTACA_readname.txt.R1.bed.hg18.uniq	8740	6402
./GB4029009_S9/CGTAATTA_readname.txt.R1.bed.hg18.uniq	1976	1745
./GB4029009_S9/CTAAGTGT_readname.txt.R1.bed.hg18.uniq	2611	1767
./GB4029009_S9/CTAGTGTG_readname.txt.R1.bed.hg18.uniq	5195	3782
./GB4029009_S9/CTTCGTTG_readname.txt.R1.bed.hg18.uniq	20006	4819
./GB4029009_S9/GACTGTGT_readname.txt.R1.bed.hg18.uniq	8423	4242
./GB4029009_S9/GAGACCTT_readname.txt.R1.bed.hg18.uniq	5721	4208
./GB4029009_S9/GATAACCA_readname.txt.R1.bed.hg18.uniq	38840	17748
./GB4029009_S9/GATATTGT_readname.txt.R1.bed.hg18.uniq	6543	5066
./GB4029009_S9/GATGGCTT_readname.txt.R1.bed.hg18.uniq	3555	2676
./GB4029009_S9/GCGTAATT_readname.txt.R1.bed.hg18.uniq	189824	26470
./GB4029009_S9/GGAACTGT_readname.txt.R1.bed.hg18.uniq	6622	3762
./GB4029009_S9/GGTCAATG_readname.txt.R1.bed.hg18.uniq	7274	5427
./GB4029009_S9/GTACCGAT_readname.txt.R1.bed.hg18.uniq	3875	3095
./GB4029009_S9/GTCTCCTA_readname.txt.R1.bed.hg18.uniq	37945	16649
./GB4029009_S9/TAACGTGT_readname.txt.R1.bed.hg18.uniq	11879	6171
./GB4029009_S9/TAAGGTGT_readname.txt.R1.bed.hg18.uniq	5955	4174
./GB4029009_S9/TACACTGT_readname.txt.R1.bed.hg18.uniq	18632	14285
./GB4029009_S9/TACAGTGT_readname.txt.R1.bed.hg18.uniq	10362	7541
./GB4029009_S9/TAGCAGTT_readname.txt.R1.bed.hg18.uniq	31250	7418
./GB4029009_S9/TAGTTCTG_readname.txt.R1.bed.hg18.uniq	49814	19338
./GB4029009_S9/TCAAGTTG_readname.txt.R1.bed.hg18.uniq	3614	2513
./GB4029009_S9/TCAGCTTG_readname.txt.R1.bed.hg18.uniq	4590	3490
./GB4029009_S9/TCATCGTG_readname.txt.R1.bed.hg18.uniq	13899	8114
./GB4029009_S9/TCCGGTAT_readname.txt.R1.bed.hg18.uniq	4952	3675
./GB4029009_S9/TCCTGCTG_readname.txt.R1.bed.hg18.uniq	3605	2599
./GB4029009_S9/TCGTCGAT_readname.txt.R1.bed.hg18.uniq	54188	10146
./GB4029009_S9/TCTACTGT_readname.txt.R1.bed.hg18.uniq	4623	3476
./GB4029009_S9/TCTGTTGT_readname.txt.R1.bed.hg18.uniq	26937	8091
./GB4029009_S9/TGCAGACA_readname.txt.R1.bed.hg18.uniq	5036	3848
./GB4029009_S9/TTCACGAT_readname.txt.R1.bed.hg18.uniq	6312	4813
./GB4029010_S10/AAGAATCT_readname.txt.R1.bed.hg18.uniq	85702	15428
./GB4029010_S10/AAGAGGTT_readname.txt.R1.bed.hg18.uniq	111467	16802
./GB4029010_S10/AATCGGAT_readname.txt.R1.bed.hg18.uniq	4425	3241
./GB4029010_S10/ACGTACGT_readname.txt.R1.bed.hg18.uniq	3631	2798
./GB4029010_S10/ACGTACTC_readname.txt.R1.bed.hg18.uniq	30721	12973
./GB4029010_S10/ACTGCATG_readname.txt.R1.bed.hg18.uniq	7494	5593
./GB4029010_S10/AGAGTTGT_readname.txt.R1.bed.hg18.uniq	423865	56467
./GB4029010_S10/AGCAATCC_readname.txt.R1.bed.hg18.uniq	7088	5108
./GB4029010_S10/AGTTGACC_readname.txt.R1.bed.hg18.uniq	3746	2854
./GB4029010_S10/ATAGATAC_readname.txt.R1.bed.hg18.uniq	81139	13410
./GB4029010_S10/ATCTGATG_readname.txt.R1.bed.hg18.uniq	4936	3772
./GB4029010_S10/ATGACTGT_readname.txt.R1.bed.hg18.uniq	19869	6744
./GB4029010_S10/ATGGACTG_readname.txt.R1.bed.hg18.uniq	35100	7524
./GB4029010_S10/ATGGCTGT_readname.txt.R1.bed.hg18.uniq	3738	2743
./GB4029010_S10/ATTAAGCG_readname.txt.R1.bed.hg18.uniq	18797	10235
./GB4029010_S10/ATTGGCGT_readname.txt.R1.bed.hg18.uniq	3166	2399
./GB4029010_S10/CAAGATAT_readname.txt.R1.bed.hg18.uniq	106821	16712
./GB4029010_S10/CAATGTGT_readname.txt.R1.bed.hg18.uniq	6751	4852
./GB4029010_S10/CAATTCGT_readname.txt.R1.bed.hg18.uniq	2319	1756
./GB4029010_S10/CACAGTTG_readname.txt.R1.bed.hg18.uniq	3719	2747
./GB4029010_S10/CACTCTTG_readname.txt.R1.bed.hg18.uniq	9436	2823
./GB4029010_S10/CAGTGATG_readname.txt.R1.bed.hg18.uniq	219503	32449
./GB4029010_S10/CATAACTT_readname.txt.R1.bed.hg18.uniq	3131	2277
./GB4029010_S10/CATATGCT_readname.txt.R1.bed.hg18.uniq	4370	2158
./GB4029010_S10/CATGGTGT_readname.txt.R1.bed.hg18.uniq	3545	2373
./GB4029010_S10/CATGTAGA_readname.txt.R1.bed.hg18.uniq	3804	2829
./GB4029010_S10/CATGTATT_readname.txt.R1.bed.hg18.uniq	6758	5207
./GB4029010_S10/CATGTGTG_readname.txt.R1.bed.hg18.uniq	498764	70183
./GB4029010_S10/CCTCATGT_readname.txt.R1.bed.hg18.uniq	2286	1628
./GB4029010_S10/CGAGAATG_readname.txt.R1.bed.hg18.uniq	7127	5361
./GB4029010_S10/CGATTACA_readname.txt.R1.bed.hg18.uniq	5623	3642
./GB4029010_S10/CGTAATTA_readname.txt.R1.bed.hg18.uniq	125834	45573
./GB4029010_S10/CTAAGTGT_readname.txt.R1.bed.hg18.uniq	1962	1320
./GB4029010_S10/CTAGTGTG_readname.txt.R1.bed.hg18.uniq	4019	3035
./GB4029010_S10/CTTCGTTG_readname.txt.R1.bed.hg18.uniq	2583	1824
./GB4029010_S10/GACTGTGT_readname.txt.R1.bed.hg18.uniq	26347	11147
./GB4029010_S10/GAGACCTT_readname.txt.R1.bed.hg18.uniq	4955	3833
./GB4029010_S10/GATAACCA_readname.txt.R1.bed.hg18.uniq	265568	42291
./GB4029010_S10/GATATTGT_readname.txt.R1.bed.hg18.uniq	33069	8919
./GB4029010_S10/GATGGCTT_readname.txt.R1.bed.hg18.uniq	2749	1904
./GB4029010_S10/GCGTAATT_readname.txt.R1.bed.hg18.uniq	43826	8751
./GB4029010_S10/GGAACTGT_readname.txt.R1.bed.hg18.uniq	72462	12809
./GB4029010_S10/GGTCAATG_readname.txt.R1.bed.hg18.uniq	6640	5034
./GB4029010_S10/GTACCGAT_readname.txt.R1.bed.hg18.uniq	3021	2282
./GB4029010_S10/GTCTCCTA_readname.txt.R1.bed.hg18.uniq	5054	3790
./GB4029010_S10/TAACGTGT_readname.txt.R1.bed.hg18.uniq	22769	16317
./GB4029010_S10/TAAGGTGT_readname.txt.R1.bed.hg18.uniq	5683	4128
./GB4029010_S10/TACACTGT_readname.txt.R1.bed.hg18.uniq	14039	10806
./GB4029010_S10/TACAGTGT_readname.txt.R1.bed.hg18.uniq	4552	3332
./GB4029010_S10/TAGCAGTT_readname.txt.R1.bed.hg18.uniq	4011	2953
./GB4029010_S10/TAGTTCTG_readname.txt.R1.bed.hg18.uniq	3786	3053
./GB4029010_S10/TCAAGTTG_readname.txt.R1.bed.hg18.uniq	2964	2146
./GB4029010_S10/TCAGCTTG_readname.txt.R1.bed.hg18.uniq	4099	3091
./GB4029010_S10/TCATCGTG_readname.txt.R1.bed.hg18.uniq	5903	4449
./GB4029010_S10/TCCGGTAT_readname.txt.R1.bed.hg18.uniq	4307	3310
./GB4029010_S10/TCCTGCTG_readname.txt.R1.bed.hg18.uniq	99534	21858
./GB4029010_S10/TCGTCGAT_readname.txt.R1.bed.hg18.uniq	28727	7052
./GB4029010_S10/TCTACTGT_readname.txt.R1.bed.hg18.uniq	3135	2293
./GB4029010_S10/TCTGTTGT_readname.txt.R1.bed.hg18.uniq	4074	3164
./GB4029010_S10/TGCAGACA_readname.txt.R1.bed.hg18.uniq	4214	3243
./GB4029010_S10/TTCACGAT_readname.txt.R1.bed.hg18.uniq	5178	3805
./GB4029011_S11/AAGAATCT_readname.txt.R1.bed.hg18.uniq	6026	4104
./GB4029011_S11/AAGAGGTT_readname.txt.R1.bed.hg18.uniq	6382	4071
./GB4029011_S11/AATCGGAT_readname.txt.R1.bed.hg18.uniq	84739	14579
./GB4029011_S11/ACGTACGT_readname.txt.R1.bed.hg18.uniq	15043	11011
./GB4029011_S11/ACGTACTC_readname.txt.R1.bed.hg18.uniq	7887	5571
./GB4029011_S11/ACTGCATG_readname.txt.R1.bed.hg18.uniq	32329	12720
./GB4029011_S11/AGAGTTGT_readname.txt.R1.bed.hg18.uniq	176921	24879
./GB4029011_S11/AGCAATCC_readname.txt.R1.bed.hg18.uniq	48612	17285
./GB4029011_S11/AGTTGACC_readname.txt.R1.bed.hg18.uniq	76135	16113
./GB4029011_S11/ATAGATAC_readname.txt.R1.bed.hg18.uniq	308468	40420
./GB4029011_S11/ATCTGATG_readname.txt.R1.bed.hg18.uniq	7065	4801
./GB4029011_S11/ATGACTGT_readname.txt.R1.bed.hg18.uniq	1369556	189294
./GB4029011_S11/ATGGACTG_readname.txt.R1.bed.hg18.uniq	18936	13215
./GB4029011_S11/ATGGCTGT_readname.txt.R1.bed.hg18.uniq	6901	4786
./GB4029011_S11/ATTAAGCG_readname.txt.R1.bed.hg18.uniq	10873	7694
./GB4029011_S11/ATTGGCGT_readname.txt.R1.bed.hg18.uniq	4842	3576
./GB4029011_S11/CAAGATAT_readname.txt.R1.bed.hg18.uniq	7289	4973
./GB4029011_S11/CAATGTGT_readname.txt.R1.bed.hg18.uniq	4623	3175
./GB4029011_S11/CAATTCGT_readname.txt.R1.bed.hg18.uniq	3754	2482
./GB4029011_S11/CACAGTTG_readname.txt.R1.bed.hg18.uniq	54417	10306
./GB4029011_S11/CACTCTTG_readname.txt.R1.bed.hg18.uniq	104182	17395
./GB4029011_S11/CAGTGATG_readname.txt.R1.bed.hg18.uniq	91002	16111
./GB4029011_S11/CATAACTT_readname.txt.R1.bed.hg18.uniq	304925	40308
./GB4029011_S11/CATATGCT_readname.txt.R1.bed.hg18.uniq	607	565
./GB4029011_S11/CATGGTGT_readname.txt.R1.bed.hg18.uniq	5423	3603
./GB4029011_S11/CATGTAGA_readname.txt.R1.bed.hg18.uniq	174779	21951
./GB4029011_S11/CATGTATT_readname.txt.R1.bed.hg18.uniq	12991	8511
./GB4029011_S11/CATGTGTG_readname.txt.R1.bed.hg18.uniq	9202	6017
./GB4029011_S11/CCTCATGT_readname.txt.R1.bed.hg18.uniq	4182	2773
./GB4029011_S11/CGAGAATG_readname.txt.R1.bed.hg18.uniq	5066	3537
./GB4029011_S11/CGATTACA_readname.txt.R1.bed.hg18.uniq	7112	4942
./GB4029011_S11/CGTAATTA_readname.txt.R1.bed.hg18.uniq	881	790
./GB4029011_S11/CTAAGTGT_readname.txt.R1.bed.hg18.uniq	16522	5437
./GB4029011_S11/CTAGTGTG_readname.txt.R1.bed.hg18.uniq	200882	27729
./GB4029011_S11/CTTCGTTG_readname.txt.R1.bed.hg18.uniq	42694	7719
./GB4029011_S11/GACTGTGT_readname.txt.R1.bed.hg18.uniq	3130	2092
./GB4029011_S11/GAGACCTT_readname.txt.R1.bed.hg18.uniq	7910	5630
./GB4029011_S11/GATAACCA_readname.txt.R1.bed.hg18.uniq	21336	14224
./GB4029011_S11/GATATTGT_readname.txt.R1.bed.hg18.uniq	10118	6694
./GB4029011_S11/GATGGCTT_readname.txt.R1.bed.hg18.uniq	4533	3059
./GB4029011_S11/GCGTAATT_readname.txt.R1.bed.hg18.uniq	8361	5752
./GB4029011_S11/GGAACTGT_readname.txt.R1.bed.hg18.uniq	4176	2959
./GB4029011_S11/GGTCAATG_readname.txt.R1.bed.hg18.uniq	210750	31806
./GB4029011_S11/GTACCGAT_readname.txt.R1.bed.hg18.uniq	5265	3476
./GB4029011_S11/GTCTCCTA_readname.txt.R1.bed.hg18.uniq	54161	11273
./GB4029011_S11/TAACGTGT_readname.txt.R1.bed.hg18.uniq	15828	8559
./GB4029011_S11/TAAGGTGT_readname.txt.R1.bed.hg18.uniq	21636	8845
./GB4029011_S11/TACACTGT_readname.txt.R1.bed.hg18.uniq	25662	17433
./GB4029011_S11/TACAGTGT_readname.txt.R1.bed.hg18.uniq	314188	44046
./GB4029011_S11/TAGCAGTT_readname.txt.R1.bed.hg18.uniq	7250	4896
./GB4029011_S11/TAGTTCTG_readname.txt.R1.bed.hg18.uniq	7358	5209
./GB4029011_S11/TCAAGTTG_readname.txt.R1.bed.hg18.uniq	5091	3669
./GB4029011_S11/TCAGCTTG_readname.txt.R1.bed.hg18.uniq	12082	8588
./GB4029011_S11/TCATCGTG_readname.txt.R1.bed.hg18.uniq	34816	12591
./GB4029011_S11/TCCGGTAT_readname.txt.R1.bed.hg18.uniq	7112	4995
./GB4029011_S11/TCCTGCTG_readname.txt.R1.bed.hg18.uniq	3504	2485
./GB4029011_S11/TCGTCGAT_readname.txt.R1.bed.hg18.uniq	45020	10243
./GB4029011_S11/TCTACTGT_readname.txt.R1.bed.hg18.uniq	9510	6541
./GB4029011_S11/TCTGTTGT_readname.txt.R1.bed.hg18.uniq	98844	16620
./GB4029011_S11/TGCAGACA_readname.txt.R1.bed.hg18.uniq	7567	5292
./GB4029011_S11/TTCACGAT_readname.txt.R1.bed.hg18.uniq	170295	25914
./GB4029012_S12/AAGAATCT_readname.txt.R1.bed.hg18.uniq	19690	5255
./GB4029012_S12/AAGAGGTT_readname.txt.R1.bed.hg18.uniq	3740	2868
./GB4029012_S12/AATCGGAT_readname.txt.R1.bed.hg18.uniq	25234	9045
./GB4029012_S12/ACGTACGT_readname.txt.R1.bed.hg18.uniq	30716	21709
./GB4029012_S12/ACGTACTC_readname.txt.R1.bed.hg18.uniq	5173	3908
./GB4029012_S12/ACTGCATG_readname.txt.R1.bed.hg18.uniq	21372	8510
./GB4029012_S12/AGAGTTGT_readname.txt.R1.bed.hg18.uniq	3440	2738
./GB4029012_S12/AGCAATCC_readname.txt.R1.bed.hg18.uniq	18221	13132
./GB4029012_S12/AGTTGACC_readname.txt.R1.bed.hg18.uniq	3932	3018
./GB4029012_S12/ATAGATAC_readname.txt.R1.bed.hg18.uniq	250697	37750
./GB4029012_S12/ATCTGATG_readname.txt.R1.bed.hg18.uniq	4573	3542
./GB4029012_S12/ATGACTGT_readname.txt.R1.bed.hg18.uniq	6584	5120
./GB4029012_S12/ATGGACTG_readname.txt.R1.bed.hg18.uniq	4812	3440
./GB4029012_S12/ATGGCTGT_readname.txt.R1.bed.hg18.uniq	12198	9030
./GB4029012_S12/ATTAAGCG_readname.txt.R1.bed.hg18.uniq	193786	34777
./GB4029012_S12/ATTGGCGT_readname.txt.R1.bed.hg18.uniq	3318	2682
./GB4029012_S12/CAAGATAT_readname.txt.R1.bed.hg18.uniq	30919	7407
./GB4029012_S12/CAATGTGT_readname.txt.R1.bed.hg18.uniq	33679	23680
./GB4029012_S12/CAATTCGT_readname.txt.R1.bed.hg18.uniq	206546	33829
./GB4029012_S12/CACAGTTG_readname.txt.R1.bed.hg18.uniq	28054	10294
./GB4029012_S12/CACTCTTG_readname.txt.R1.bed.hg18.uniq	2289	1773
./GB4029012_S12/CAGTGATG_readname.txt.R1.bed.hg18.uniq	5180	3951
./GB4029012_S12/CATAACTT_readname.txt.R1.bed.hg18.uniq	25958	6771
./GB4029012_S12/CATATGCT_readname.txt.R1.bed.hg18.uniq	1038	924
./GB4029012_S12/CATGGTGT_readname.txt.R1.bed.hg18.uniq	119771	17867
./GB4029012_S12/CATGTAGA_readname.txt.R1.bed.hg18.uniq	18022	5676
./GB4029012_S12/CATGTATT_readname.txt.R1.bed.hg18.uniq	6649	4933
./GB4029012_S12/CATGTGTG_readname.txt.R1.bed.hg18.uniq	11006	7909
./GB4029012_S12/CCTCATGT_readname.txt.R1.bed.hg18.uniq	2208	1671
./GB4029012_S12/CGAGAATG_readname.txt.R1.bed.hg18.uniq	3275	2467
./GB4029012_S12/CGATTACA_readname.txt.R1.bed.hg18.uniq	3912	2976
./GB4029012_S12/CGTAATTA_readname.txt.R1.bed.hg18.uniq	668	626
./GB4029012_S12/CTAAGTGT_readname.txt.R1.bed.hg18.uniq	1886	1334
./GB4029012_S12/CTAGTGTG_readname.txt.R1.bed.hg18.uniq	3970	3081
./GB4029012_S12/CTTCGTTG_readname.txt.R1.bed.hg18.uniq	2705	2024
./GB4029012_S12/GACTGTGT_readname.txt.R1.bed.hg18.uniq	1757	1403
./GB4029012_S12/GAGACCTT_readname.txt.R1.bed.hg18.uniq	5166	4024
./GB4029012_S12/GATAACCA_readname.txt.R1.bed.hg18.uniq	39324	14248
./GB4029012_S12/GATATTGT_readname.txt.R1.bed.hg18.uniq	527883	75637
./GB4029012_S12/GATGGCTT_readname.txt.R1.bed.hg18.uniq	2647	1930
./GB4029012_S12/GCGTAATT_readname.txt.R1.bed.hg18.uniq	5131	4032
./GB4029012_S12/GGAACTGT_readname.txt.R1.bed.hg18.uniq	2584	2000
./GB4029012_S12/GGTCAATG_readname.txt.R1.bed.hg18.uniq	103746	25889
./GB4029012_S12/GTACCGAT_readname.txt.R1.bed.hg18.uniq	4946	3646
./GB4029012_S12/GTCTCCTA_readname.txt.R1.bed.hg18.uniq	6954	5559
./GB4029012_S12/TAACGTGT_readname.txt.R1.bed.hg18.uniq	5959	4416
./GB4029012_S12/TAAGGTGT_readname.txt.R1.bed.hg18.uniq	5346	3845
./GB4029012_S12/TACACTGT_readname.txt.R1.bed.hg18.uniq	105901	25410
./GB4029012_S12/TACAGTGT_readname.txt.R1.bed.hg18.uniq	74858	12671
./GB4029012_S12/TAGCAGTT_readname.txt.R1.bed.hg18.uniq	4306	3358
./GB4029012_S12/TAGTTCTG_readname.txt.R1.bed.hg18.uniq	45597	15454
./GB4029012_S12/TCAAGTTG_readname.txt.R1.bed.hg18.uniq	3170	2496
./GB4029012_S12/TCAGCTTG_readname.txt.R1.bed.hg18.uniq	3875	3100
./GB4029012_S12/TCATCGTG_readname.txt.R1.bed.hg18.uniq	6492	4913
./GB4029012_S12/TCCGGTAT_readname.txt.R1.bed.hg18.uniq	5417	4227
./GB4029012_S12/TCCTGCTG_readname.txt.R1.bed.hg18.uniq	2263	1790
./GB4029012_S12/TCGTCGAT_readname.txt.R1.bed.hg18.uniq	19653	6754
./GB4029012_S12/TCTACTGT_readname.txt.R1.bed.hg18.uniq	3480	2065
./GB4029012_S12/TCTGTTGT_readname.txt.R1.bed.hg18.uniq	1030774	140485
./GB4029012_S12/TGCAGACA_readname.txt.R1.bed.hg18.uniq	115059	18665
./GB4029012_S12/TTCACGAT_readname.txt.R1.bed.hg18.uniq	5915	4470
./GB4029013_S13/AAGAATCT_readname.txt.R1.bed.hg18.uniq	69980	13385
./GB4029013_S13/AAGAGGTT_readname.txt.R1.bed.hg18.uniq	7041	5305
./GB4029013_S13/AATCGGAT_readname.txt.R1.bed.hg18.uniq	23752	7253
./GB4029013_S13/ACGTACGT_readname.txt.R1.bed.hg18.uniq	4461	3253
./GB4029013_S13/ACGTACTC_readname.txt.R1.bed.hg18.uniq	67740	14257
./GB4029013_S13/ACTGCATG_readname.txt.R1.bed.hg18.uniq	212989	32829
./GB4029013_S13/AGAGTTGT_readname.txt.R1.bed.hg18.uniq	4558	3031
./GB4029013_S13/AGCAATCC_readname.txt.R1.bed.hg18.uniq	578513	81828
./GB4029013_S13/AGTTGACC_readname.txt.R1.bed.hg18.uniq	92514	17522
./GB4029013_S13/ATAGATAC_readname.txt.R1.bed.hg18.uniq	4044	3233
./GB4029013_S13/ATCTGATG_readname.txt.R1.bed.hg18.uniq	4610	3523
./GB4029013_S13/ATGACTGT_readname.txt.R1.bed.hg18.uniq	8325	6069
./GB4029013_S13/ATGGACTG_readname.txt.R1.bed.hg18.uniq	258704	36938
./GB4029013_S13/ATGGCTGT_readname.txt.R1.bed.hg18.uniq	7456	5273
./GB4029013_S13/ATTAAGCG_readname.txt.R1.bed.hg18.uniq	7079	5726
./GB4029013_S13/ATTGGCGT_readname.txt.R1.bed.hg18.uniq	73974	13653
./GB4029013_S13/CAAGATAT_readname.txt.R1.bed.hg18.uniq	37950	7759
./GB4029013_S13/CAATGTGT_readname.txt.R1.bed.hg18.uniq	3237	2482
./GB4029013_S13/CAATTCGT_readname.txt.R1.bed.hg18.uniq	25940	10331
./GB4029013_S13/CACAGTTG_readname.txt.R1.bed.hg18.uniq	3905	2847
./GB4029013_S13/CACTCTTG_readname.txt.R1.bed.hg18.uniq	2262	1620
./GB4029013_S13/CAGTGATG_readname.txt.R1.bed.hg18.uniq	5439	4291
./GB4029013_S13/CATAACTT_readname.txt.R1.bed.hg18.uniq	6298	4606
./GB4029013_S13/CATATGCT_readname.txt.R1.bed.hg18.uniq	31208	7758
./GB4029013_S13/CATGGTGT_readname.txt.R1.bed.hg18.uniq	3681	2785
./GB4029013_S13/CATGTAGA_readname.txt.R1.bed.hg18.uniq	5950	4464
./GB4029013_S13/CATGTATT_readname.txt.R1.bed.hg18.uniq	14847	10679
./GB4029013_S13/CATGTGTG_readname.txt.R1.bed.hg18.uniq	4466	3266
./GB4029013_S13/CCTCATGT_readname.txt.R1.bed.hg18.uniq	8700	3719
./GB4029013_S13/CGAGAATG_readname.txt.R1.bed.hg18.uniq	18747	5819
./GB4029013_S13/CGATTACA_readname.txt.R1.bed.hg18.uniq	748929	102874
./GB4029013_S13/CGTAATTA_readname.txt.R1.bed.hg18.uniq	4281	3708
./GB4029013_S13/CTAAGTGT_readname.txt.R1.bed.hg18.uniq	2179	1470
./GB4029013_S13/CTAGTGTG_readname.txt.R1.bed.hg18.uniq	4544	3284
./GB4029013_S13/CTTCGTTG_readname.txt.R1.bed.hg18.uniq	2707	1955
./GB4029013_S13/GACTGTGT_readname.txt.R1.bed.hg18.uniq	2003	1490
./GB4029013_S13/GAGACCTT_readname.txt.R1.bed.hg18.uniq	233801	32736
./GB4029013_S13/GATAACCA_readname.txt.R1.bed.hg18.uniq	14245	10812
./GB4029013_S13/GATATTGT_readname.txt.R1.bed.hg18.uniq	58412	12251
./GB4029013_S13/GATGGCTT_readname.txt.R1.bed.hg18.uniq	34341	7500
./GB4029013_S13/GCGTAATT_readname.txt.R1.bed.hg18.uniq	82605	14531
./GB4029013_S13/GGAACTGT_readname.txt.R1.bed.hg18.uniq	24921	6483
./GB4029013_S13/GGTCAATG_readname.txt.R1.bed.hg18.uniq	51899	11031
./GB4029013_S13/GTACCGAT_readname.txt.R1.bed.hg18.uniq	4407	3120
./GB4029013_S13/GTCTCCTA_readname.txt.R1.bed.hg18.uniq	13362	9608
./GB4029013_S13/TAACGTGT_readname.txt.R1.bed.hg18.uniq	7046	5043
./GB4029013_S13/TAAGGTGT_readname.txt.R1.bed.hg18.uniq	733623	92220
./GB4029013_S13/TACACTGT_readname.txt.R1.bed.hg18.uniq	482617	71064
./GB4029013_S13/TACAGTGT_readname.txt.R1.bed.hg18.uniq	4762	3809
./GB4029013_S13/TAGCAGTT_readname.txt.R1.bed.hg18.uniq	5378	3866
./GB4029013_S13/TAGTTCTG_readname.txt.R1.bed.hg18.uniq	119131	19753
./GB4029013_S13/TCAAGTTG_readname.txt.R1.bed.hg18.uniq	2971	2240
./GB4029013_S13/TCAGCTTG_readname.txt.R1.bed.hg18.uniq	19594	7412
./GB4029013_S13/TCATCGTG_readname.txt.R1.bed.hg18.uniq	306873	43874
./GB4029013_S13/TCCGGTAT_readname.txt.R1.bed.hg18.uniq	4929	3733
./GB4029013_S13/TCCTGCTG_readname.txt.R1.bed.hg18.uniq	2444	1843
./GB4029013_S13/TCGTCGAT_readname.txt.R1.bed.hg18.uniq	13395	5752
./GB4029013_S13/TCTACTGT_readname.txt.R1.bed.hg18.uniq	2730	2064
./GB4029013_S13/TCTGTTGT_readname.txt.R1.bed.hg18.uniq	5328	3949
./GB4029013_S13/TGCAGACA_readname.txt.R1.bed.hg18.uniq	5141	4045
./GB4029013_S13/TTCACGAT_readname.txt.R1.bed.hg18.uniq	5914	4446
./GB4029014_S14/AAGAATCT_readname.txt.R1.bed.hg18.uniq	202537	30486
./GB4029014_S14/AAGAGGTT_readname.txt.R1.bed.hg18.uniq	4146	3159
./GB4029014_S14/AATCGGAT_readname.txt.R1.bed.hg18.uniq	24239	7569
./GB4029014_S14/ACGTACGT_readname.txt.R1.bed.hg18.uniq	108401	15766
./GB4029014_S14/ACGTACTC_readname.txt.R1.bed.hg18.uniq	5398	4231
./GB4029014_S14/ACTGCATG_readname.txt.R1.bed.hg18.uniq	113635	19384
./GB4029014_S14/AGAGTTGT_readname.txt.R1.bed.hg18.uniq	3868	2880
./GB4029014_S14/AGCAATCC_readname.txt.R1.bed.hg18.uniq	14551	8223
./GB4029014_S14/AGTTGACC_readname.txt.R1.bed.hg18.uniq	4041	3043
./GB4029014_S14/ATAGATAC_readname.txt.R1.bed.hg18.uniq	4113	3221
./GB4029014_S14/ATCTGATG_readname.txt.R1.bed.hg18.uniq	79421	13279
./GB4029014_S14/ATGACTGT_readname.txt.R1.bed.hg18.uniq	6630	5250
./GB4029014_S14/ATGGACTG_readname.txt.R1.bed.hg18.uniq	5300	3901
./GB4029014_S14/ATGGCTGT_readname.txt.R1.bed.hg18.uniq	4409	3344
./GB4029014_S14/ATTAAGCG_readname.txt.R1.bed.hg18.uniq	7260	5820
./GB4029014_S14/ATTGGCGT_readname.txt.R1.bed.hg18.uniq	11359	8174
./GB4029014_S14/CAAGATAT_readname.txt.R1.bed.hg18.uniq	3881	2949
./GB4029014_S14/CAATGTGT_readname.txt.R1.bed.hg18.uniq	3390	2566
./GB4029014_S14/CAATTCGT_readname.txt.R1.bed.hg18.uniq	2445	1920
./GB4029014_S14/CACAGTTG_readname.txt.R1.bed.hg18.uniq	4344	3158
./GB4029014_S14/CACTCTTG_readname.txt.R1.bed.hg18.uniq	79108	12125
./GB4029014_S14/CAGTGATG_readname.txt.R1.bed.hg18.uniq	6013	4513
./GB4029014_S14/CATAACTT_readname.txt.R1.bed.hg18.uniq	3461	2659
./GB4029014_S14/CATATGCT_readname.txt.R1.bed.hg18.uniq	1350	1165
./GB4029014_S14/CATGGTGT_readname.txt.R1.bed.hg18.uniq	235989	32955
./GB4029014_S14/CATGTAGA_readname.txt.R1.bed.hg18.uniq	3992	3124
./GB4029014_S14/CATGTATT_readname.txt.R1.bed.hg18.uniq	7425	5635
./GB4029014_S14/CATGTGTG_readname.txt.R1.bed.hg18.uniq	58257	11885
./GB4029014_S14/CCTCATGT_readname.txt.R1.bed.hg18.uniq	6129	2384
./GB4029014_S14/CGAGAATG_readname.txt.R1.bed.hg18.uniq	8657	6344
./GB4029014_S14/CGATTACA_readname.txt.R1.bed.hg18.uniq	4865	3777
./GB4029014_S14/CGTAATTA_readname.txt.R1.bed.hg18.uniq	36989	15832
./GB4029014_S14/CTAAGTGT_readname.txt.R1.bed.hg18.uniq	3508	2549
./GB4029014_S14/CTAGTGTG_readname.txt.R1.bed.hg18.uniq	43562	11493
./GB4029014_S14/CTTCGTTG_readname.txt.R1.bed.hg18.uniq	155803	21151
./GB4029014_S14/GACTGTGT_readname.txt.R1.bed.hg18.uniq	290748	44174
./GB4029014_S14/GAGACCTT_readname.txt.R1.bed.hg18.uniq	79140	12865
./GB4029014_S14/GATAACCA_readname.txt.R1.bed.hg18.uniq	13331	10081
./GB4029014_S14/GATATTGT_readname.txt.R1.bed.hg18.uniq	5647	4429
./GB4029014_S14/GATGGCTT_readname.txt.R1.bed.hg18.uniq	3371	2453
./GB4029014_S14/GCGTAATT_readname.txt.R1.bed.hg18.uniq	5631	4306
./GB4029014_S14/GGAACTGT_readname.txt.R1.bed.hg18.uniq	2671	2070
./GB4029014_S14/GGTCAATG_readname.txt.R1.bed.hg18.uniq	6662	5120
./GB4029014_S14/GTACCGAT_readname.txt.R1.bed.hg18.uniq	3363	2568
./GB4029014_S14/GTCTCCTA_readname.txt.R1.bed.hg18.uniq	6517	4889
./GB4029014_S14/TAACGTGT_readname.txt.R1.bed.hg18.uniq	6905	5377
./GB4029014_S14/TAAGGTGT_readname.txt.R1.bed.hg18.uniq	32480	8202
./GB4029014_S14/TACACTGT_readname.txt.R1.bed.hg18.uniq	21357	15989
./GB4029014_S14/TACAGTGT_readname.txt.R1.bed.hg18.uniq	4446	3316
./GB4029014_S14/TAGCAGTT_readname.txt.R1.bed.hg18.uniq	4729	3485
./GB4029014_S14/TAGTTCTG_readname.txt.R1.bed.hg18.uniq	93391	15502
./GB4029014_S14/TCAAGTTG_readname.txt.R1.bed.hg18.uniq	3691	2931
./GB4029014_S14/TCAGCTTG_readname.txt.R1.bed.hg18.uniq	4566	3438
./GB4029014_S14/TCATCGTG_readname.txt.R1.bed.hg18.uniq	7514	5678
./GB4029014_S14/TCCGGTAT_readname.txt.R1.bed.hg18.uniq	78708	14660
./GB4029014_S14/TCCTGCTG_readname.txt.R1.bed.hg18.uniq	2658	1936
./GB4029014_S14/TCGTCGAT_readname.txt.R1.bed.hg18.uniq	33468	8340
./GB4029014_S14/TCTACTGT_readname.txt.R1.bed.hg18.uniq	2847	2168
./GB4029014_S14/TCTGTTGT_readname.txt.R1.bed.hg18.uniq	4296	3260
./GB4029014_S14/TGCAGACA_readname.txt.R1.bed.hg18.uniq	149995	23587
./GB4029014_S14/TTCACGAT_readname.txt.R1.bed.hg18.uniq	16128	11826
./GB4029015_S15/AAGAATCT_readname.txt.R1.bed.hg18.uniq	198926	30613
./GB4029015_S15/AAGAGGTT_readname.txt.R1.bed.hg18.uniq	6633	4669
./GB4029015_S15/AATCGGAT_readname.txt.R1.bed.hg18.uniq	40883	11748
./GB4029015_S15/ACGTACGT_readname.txt.R1.bed.hg18.uniq	4398	3363
./GB4029015_S15/ACGTACTC_readname.txt.R1.bed.hg18.uniq	23541	6684
./GB4029015_S15/ACTGCATG_readname.txt.R1.bed.hg18.uniq	62900	13327
./GB4029015_S15/AGAGTTGT_readname.txt.R1.bed.hg18.uniq	3643	2976
./GB4029015_S15/AGCAATCC_readname.txt.R1.bed.hg18.uniq	7672	5986
./GB4029015_S15/AGTTGACC_readname.txt.R1.bed.hg18.uniq	5187	3902
./GB4029015_S15/ATAGATAC_readname.txt.R1.bed.hg18.uniq	4379	3257
./GB4029015_S15/ATCTGATG_readname.txt.R1.bed.hg18.uniq	4515	3455
./GB4029015_S15/ATGACTGT_readname.txt.R1.bed.hg18.uniq	10126	7872
./GB4029015_S15/ATGGACTG_readname.txt.R1.bed.hg18.uniq	6799	4294
./GB4029015_S15/ATGGCTGT_readname.txt.R1.bed.hg18.uniq	250176	35380
./GB4029015_S15/ATTAAGCG_readname.txt.R1.bed.hg18.uniq	7314	6069
./GB4029015_S15/ATTGGCGT_readname.txt.R1.bed.hg18.uniq	11604	8691
./GB4029015_S15/CAAGATAT_readname.txt.R1.bed.hg18.uniq	4197	3016
./GB4029015_S15/CAATGTGT_readname.txt.R1.bed.hg18.uniq	6357	4628
./GB4029015_S15/CAATTCGT_readname.txt.R1.bed.hg18.uniq	7922	3514
./GB4029015_S15/CACAGTTG_readname.txt.R1.bed.hg18.uniq	116648	16875
./GB4029015_S15/CACTCTTG_readname.txt.R1.bed.hg18.uniq	58158	10374
./GB4029015_S15/CAGTGATG_readname.txt.R1.bed.hg18.uniq	5028	3922
./GB4029015_S15/CATAACTT_readname.txt.R1.bed.hg18.uniq	65453	13239
./GB4029015_S15/CATATGCT_readname.txt.R1.bed.hg18.uniq	2491	2090
./GB4029015_S15/CATGGTGT_readname.txt.R1.bed.hg18.uniq	3512	2715
./GB4029015_S15/CATGTAGA_readname.txt.R1.bed.hg18.uniq	5120	3881
./GB4029015_S15/CATGTATT_readname.txt.R1.bed.hg18.uniq	998250	128818
./GB4029015_S15/CATGTGTG_readname.txt.R1.bed.hg18.uniq	64296	12758
./GB4029015_S15/CCTCATGT_readname.txt.R1.bed.hg18.uniq	3004	2170
./GB4029015_S15/CGAGAATG_readname.txt.R1.bed.hg18.uniq	3749	2837
./GB4029015_S15/CGATTACA_readname.txt.R1.bed.hg18.uniq	4171	3285
./GB4029015_S15/CGTAATTA_readname.txt.R1.bed.hg18.uniq	20543	7372
./GB4029015_S15/CTAAGTGT_readname.txt.R1.bed.hg18.uniq	3006	2167
./GB4029015_S15/CTAGTGTG_readname.txt.R1.bed.hg18.uniq	44595	11379
./GB4029015_S15/CTTCGTTG_readname.txt.R1.bed.hg18.uniq	37763	7044
./GB4029015_S15/GACTGTGT_readname.txt.R1.bed.hg18.uniq	6091	4544
./GB4029015_S15/GAGACCTT_readname.txt.R1.bed.hg18.uniq	21938	7387
./GB4029015_S15/GATAACCA_readname.txt.R1.bed.hg18.uniq	354305	57010
./GB4029015_S15/GATATTGT_readname.txt.R1.bed.hg18.uniq	5411	4387
./GB4029015_S15/GATGGCTT_readname.txt.R1.bed.hg18.uniq	2826	2133
./GB4029015_S15/GCGTAATT_readname.txt.R1.bed.hg18.uniq	51951	11494
./GB4029015_S15/GGAACTGT_readname.txt.R1.bed.hg18.uniq	3673	2919
./GB4029015_S15/GGTCAATG_readname.txt.R1.bed.hg18.uniq	6186	4793
./GB4029015_S15/GTACCGAT_readname.txt.R1.bed.hg18.uniq	3497	2727
./GB4029015_S15/GTCTCCTA_readname.txt.R1.bed.hg18.uniq	4169	3277
./GB4029015_S15/TAACGTGT_readname.txt.R1.bed.hg18.uniq	11116	6573
./GB4029015_S15/TAAGGTGT_readname.txt.R1.bed.hg18.uniq	30846	7913
./GB4029015_S15/TACACTGT_readname.txt.R1.bed.hg18.uniq	39331	16619
./GB4029015_S15/TACAGTGT_readname.txt.R1.bed.hg18.uniq	370818	50473
./GB4029015_S15/TAGCAGTT_readname.txt.R1.bed.hg18.uniq	4777	3710
./GB4029015_S15/TAGTTCTG_readname.txt.R1.bed.hg18.uniq	413801	57594
./GB4029015_S15/TCAAGTTG_readname.txt.R1.bed.hg18.uniq	3432	2589
./GB4029015_S15/TCAGCTTG_readname.txt.R1.bed.hg18.uniq	4247	3455
./GB4029015_S15/TCATCGTG_readname.txt.R1.bed.hg18.uniq	7236	5553
./GB4029015_S15/TCCGGTAT_readname.txt.R1.bed.hg18.uniq	5003	3793
./GB4029015_S15/TCCTGCTG_readname.txt.R1.bed.hg18.uniq	2904	2312
./GB4029015_S15/TCGTCGAT_readname.txt.R1.bed.hg18.uniq	5281	4084
./GB4029015_S15/TCTACTGT_readname.txt.R1.bed.hg18.uniq	2758	2133
./GB4029015_S15/TCTGTTGT_readname.txt.R1.bed.hg18.uniq	4212	3376
./GB4029015_S15/TGCAGACA_readname.txt.R1.bed.hg18.uniq	6474	4886
./GB4029015_S15/TTCACGAT_readname.txt.R1.bed.hg18.uniq	6716	4969
./GB4029016_S16/AAGAATCT_readname.txt.R1.bed.hg18.uniq	5533	4120
./GB4029016_S16/AAGAGGTT_readname.txt.R1.bed.hg18.uniq	17416	5841
./GB4029016_S16/AATCGGAT_readname.txt.R1.bed.hg18.uniq	4543	3408
./GB4029016_S16/ACGTACGT_readname.txt.R1.bed.hg18.uniq	3688	2859
./GB4029016_S16/ACGTACTC_readname.txt.R1.bed.hg18.uniq	4808	3849
./GB4029016_S16/ACTGCATG_readname.txt.R1.bed.hg18.uniq	13639	9866
./GB4029016_S16/AGAGTTGT_readname.txt.R1.bed.hg18.uniq	4606	3485
./GB4029016_S16/AGCAATCC_readname.txt.R1.bed.hg18.uniq	8516	6345
./GB4029016_S16/AGTTGACC_readname.txt.R1.bed.hg18.uniq	173302	26002
./GB4029016_S16/ATAGATAC_readname.txt.R1.bed.hg18.uniq	4096	3067
./GB4029016_S16/ATCTGATG_readname.txt.R1.bed.hg18.uniq	4523	3467
./GB4029016_S16/ATGACTGT_readname.txt.R1.bed.hg18.uniq	13808	7462
./GB4029016_S16/ATGGACTG_readname.txt.R1.bed.hg18.uniq	13795	9603
./GB4029016_S16/ATGGCTGT_readname.txt.R1.bed.hg18.uniq	73488	15251
./GB4029016_S16/ATTAAGCG_readname.txt.R1.bed.hg18.uniq	6676	5373
./GB4029016_S16/ATTGGCGT_readname.txt.R1.bed.hg18.uniq	27642	7945
./GB4029016_S16/CAAGATAT_readname.txt.R1.bed.hg18.uniq	54712	10902
./GB4029016_S16/CAATGTGT_readname.txt.R1.bed.hg18.uniq	3722	2904
./GB4029016_S16/CAATTCGT_readname.txt.R1.bed.hg18.uniq	2420	1806
./GB4029016_S16/CACAGTTG_readname.txt.R1.bed.hg18.uniq	46691	9124
./GB4029016_S16/CACTCTTG_readname.txt.R1.bed.hg18.uniq	1972	1465
./GB4029016_S16/CAGTGATG_readname.txt.R1.bed.hg18.uniq	5187	4024
./GB4029016_S16/CATAACTT_readname.txt.R1.bed.hg18.uniq	2741	2095
./GB4029016_S16/CATATGCT_readname.txt.R1.bed.hg18.uniq	1671	1414
./GB4029016_S16/CATGGTGT_readname.txt.R1.bed.hg18.uniq	3374	2467
./GB4029016_S16/CATGTAGA_readname.txt.R1.bed.hg18.uniq	33028	7249
./GB4029016_S16/CATGTATT_readname.txt.R1.bed.hg18.uniq	7025	5249
./GB4029016_S16/CATGTGTG_readname.txt.R1.bed.hg18.uniq	4035	3191
./GB4029016_S16/CCTCATGT_readname.txt.R1.bed.hg18.uniq	2322	1726
./GB4029016_S16/CGAGAATG_readname.txt.R1.bed.hg18.uniq	3283	2573
./GB4029016_S16/CGATTACA_readname.txt.R1.bed.hg18.uniq	26301	23444
./GB4029016_S16/CGTAATTA_readname.txt.R1.bed.hg18.uniq	1526	1310
./GB4029016_S16/CTAAGTGT_readname.txt.R1.bed.hg18.uniq	11749	3286
./GB4029016_S16/CTAGTGTG_readname.txt.R1.bed.hg18.uniq	4011	3025
./GB4029016_S16/CTTCGTTG_readname.txt.R1.bed.hg18.uniq	4773	3490
./GB4029016_S16/GACTGTGT_readname.txt.R1.bed.hg18.uniq	1855	1463
./GB4029016_S16/GAGACCTT_readname.txt.R1.bed.hg18.uniq	302135	38677
./GB4029016_S16/GATAACCA_readname.txt.R1.bed.hg18.uniq	12115	9282
./GB4029016_S16/GATATTGT_readname.txt.R1.bed.hg18.uniq	5015	3913
./GB4029016_S16/GATGGCTT_readname.txt.R1.bed.hg18.uniq	2808	1997
./GB4029016_S16/GCGTAATT_readname.txt.R1.bed.hg18.uniq	4859	3806
./GB4029016_S16/GGAACTGT_readname.txt.R1.bed.hg18.uniq	2527	1895
./GB4029016_S16/GGTCAATG_readname.txt.R1.bed.hg18.uniq	5842	4396
./GB4029016_S16/GTACCGAT_readname.txt.R1.bed.hg18.uniq	3609	2792
./GB4029016_S16/GTCTCCTA_readname.txt.R1.bed.hg18.uniq	4648	3796
./GB4029016_S16/TAACGTGT_readname.txt.R1.bed.hg18.uniq	5682	4358
./GB4029016_S16/TAAGGTGT_readname.txt.R1.bed.hg18.uniq	149153	22482
./GB4029016_S16/TACACTGT_readname.txt.R1.bed.hg18.uniq	16015	12332
./GB4029016_S16/TACAGTGT_readname.txt.R1.bed.hg18.uniq	83700	13611
./GB4029016_S16/TAGCAGTT_readname.txt.R1.bed.hg18.uniq	5538	4012
./GB4029016_S16/TAGTTCTG_readname.txt.R1.bed.hg18.uniq	4547	3554
./GB4029016_S16/TCAAGTTG_readname.txt.R1.bed.hg18.uniq	150531	20847
./GB4029016_S16/TCAGCTTG_readname.txt.R1.bed.hg18.uniq	5132	3963
./GB4029016_S16/TCATCGTG_readname.txt.R1.bed.hg18.uniq	7166	5464
./GB4029016_S16/TCCGGTAT_readname.txt.R1.bed.hg18.uniq	97600	15584
./GB4029016_S16/TCCTGCTG_readname.txt.R1.bed.hg18.uniq	3091	2543
./GB4029016_S16/TCGTCGAT_readname.txt.R1.bed.hg18.uniq	7458	5545
./GB4029016_S16/TCTACTGT_readname.txt.R1.bed.hg18.uniq	2997	2085
./GB4029016_S16/TCTGTTGT_readname.txt.R1.bed.hg18.uniq	254933	32800
./GB4029016_S16/TGCAGACA_readname.txt.R1.bed.hg18.uniq	16783	6866
./GB4029016_S16/TTCACGAT_readname.txt.R1.bed.hg18.uniq	568516	68681
./GB4029017_S17/AAGAATCT_readname.txt.R1.bed.hg18.uniq	3241	2514
./GB4029017_S17/AAGAGGTT_readname.txt.R1.bed.hg18.uniq	5098	2914
./GB4029017_S17/AATCGGAT_readname.txt.R1.bed.hg18.uniq	10238	6128
./GB4029017_S17/ACGTACGT_readname.txt.R1.bed.hg18.uniq	102361	16780
./GB4029017_S17/ACGTACTC_readname.txt.R1.bed.hg18.uniq	5609	3958
./GB4029017_S17/ACTGCATG_readname.txt.R1.bed.hg18.uniq	7397	5576
./GB4029017_S17/AGAGTTGT_readname.txt.R1.bed.hg18.uniq	10920	4384
./GB4029017_S17/AGCAATCC_readname.txt.R1.bed.hg18.uniq	57429	12868
./GB4029017_S17/AGTTGACC_readname.txt.R1.bed.hg18.uniq	14921	5621
./GB4029017_S17/ATAGATAC_readname.txt.R1.bed.hg18.uniq	4202	2929
./GB4029017_S17/ATCTGATG_readname.txt.R1.bed.hg18.uniq	4238	3203
./GB4029017_S17/ATGACTGT_readname.txt.R1.bed.hg18.uniq	30881	9274
./GB4029017_S17/ATGGACTG_readname.txt.R1.bed.hg18.uniq	5564	3928
./GB4029017_S17/ATGGCTGT_readname.txt.R1.bed.hg18.uniq	3705	2789
./GB4029017_S17/ATTAAGCG_readname.txt.R1.bed.hg18.uniq	7052	5664
./GB4029017_S17/ATTGGCGT_readname.txt.R1.bed.hg18.uniq	3502	2406
./GB4029017_S17/CAAGATAT_readname.txt.R1.bed.hg18.uniq	3331	2329
./GB4029017_S17/CAATGTGT_readname.txt.R1.bed.hg18.uniq	18697	4886
./GB4029017_S17/CAATTCGT_readname.txt.R1.bed.hg18.uniq	310318	44720
./GB4029017_S17/CACAGTTG_readname.txt.R1.bed.hg18.uniq	3774	2499
./GB4029017_S17/CACTCTTG_readname.txt.R1.bed.hg18.uniq	3917	2842
./GB4029017_S17/CAGTGATG_readname.txt.R1.bed.hg18.uniq	1774948	312398
./GB4029017_S17/CATAACTT_readname.txt.R1.bed.hg18.uniq	5352	3658
./GB4029017_S17/CATATGCT_readname.txt.R1.bed.hg18.uniq	26897	7073
./GB4029017_S17/CATGGTGT_readname.txt.R1.bed.hg18.uniq	3010	2226
./GB4029017_S17/CATGTAGA_readname.txt.R1.bed.hg18.uniq	4632	3012
./GB4029017_S17/CATGTATT_readname.txt.R1.bed.hg18.uniq	6441	4795
./GB4029017_S17/CATGTGTG_readname.txt.R1.bed.hg18.uniq	6563	3409
./GB4029017_S17/CCTCATGT_readname.txt.R1.bed.hg18.uniq	2527	1931
./GB4029017_S17/CGAGAATG_readname.txt.R1.bed.hg18.uniq	3170	2415
./GB4029017_S17/CGATTACA_readname.txt.R1.bed.hg18.uniq	47669	9253
./GB4029017_S17/CGTAATTA_readname.txt.R1.bed.hg18.uniq	2303	2002
./GB4029017_S17/CTAAGTGT_readname.txt.R1.bed.hg18.uniq	2080	1444
./GB4029017_S17/CTAGTGTG_readname.txt.R1.bed.hg18.uniq	4773	3267
./GB4029017_S17/CTTCGTTG_readname.txt.R1.bed.hg18.uniq	9539	7013
./GB4029017_S17/GACTGTGT_readname.txt.R1.bed.hg18.uniq	2057	1424
./GB4029017_S17/GAGACCTT_readname.txt.R1.bed.hg18.uniq	5536	3708
./GB4029017_S17/GATAACCA_readname.txt.R1.bed.hg18.uniq	13998	11297
./GB4029017_S17/GATATTGT_readname.txt.R1.bed.hg18.uniq	5044	3800
./GB4029017_S17/GATGGCTT_readname.txt.R1.bed.hg18.uniq	14877	3842
./GB4029017_S17/GCGTAATT_readname.txt.R1.bed.hg18.uniq	4916	3382
./GB4029017_S17/GGAACTGT_readname.txt.R1.bed.hg18.uniq	40304	10070
./GB4029017_S17/GGTCAATG_readname.txt.R1.bed.hg18.uniq	93823	17078
./GB4029017_S17/GTACCGAT_readname.txt.R1.bed.hg18.uniq	25475	6897
./GB4029017_S17/GTCTCCTA_readname.txt.R1.bed.hg18.uniq	4123	2722
./GB4029017_S17/TAACGTGT_readname.txt.R1.bed.hg18.uniq	5407	4054
./GB4029017_S17/TAAGGTGT_readname.txt.R1.bed.hg18.uniq	5945	4317
./GB4029017_S17/TACACTGT_readname.txt.R1.bed.hg18.uniq	271277	44561
./GB4029017_S17/TACAGTGT_readname.txt.R1.bed.hg18.uniq	3845	2903
./GB4029017_S17/TAGCAGTT_readname.txt.R1.bed.hg18.uniq	4896	3255
./GB4029017_S17/TAGTTCTG_readname.txt.R1.bed.hg18.uniq	4307	3105
./GB4029017_S17/TCAAGTTG_readname.txt.R1.bed.hg18.uniq	3180	2052
./GB4029017_S17/TCAGCTTG_readname.txt.R1.bed.hg18.uniq	40386	9116
./GB4029017_S17/TCATCGTG_readname.txt.R1.bed.hg18.uniq	25218	8270
./GB4029017_S17/TCCGGTAT_readname.txt.R1.bed.hg18.uniq	5663	4052
./GB4029017_S17/TCCTGCTG_readname.txt.R1.bed.hg18.uniq	38240	8520
./GB4029017_S17/TCGTCGAT_readname.txt.R1.bed.hg18.uniq	4841	3257
./GB4029017_S17/TCTACTGT_readname.txt.R1.bed.hg18.uniq	3203	1941
./GB4029017_S17/TCTGTTGT_readname.txt.R1.bed.hg18.uniq	3750	2841
./GB4029017_S17/TGCAGACA_readname.txt.R1.bed.hg18.uniq	4537	3189
./GB4029017_S17/TTCACGAT_readname.txt.R1.bed.hg18.uniq	5691	3916
./GB4029018_S18/AAGAATCT_readname.txt.R1.bed.hg18.uniq	4326	3248
./GB4029018_S18/AAGAGGTT_readname.txt.R1.bed.hg18.uniq	4690	3492
./GB4029018_S18/AATCGGAT_readname.txt.R1.bed.hg18.uniq	329661	42104
./GB4029018_S18/ACGTACGT_readname.txt.R1.bed.hg18.uniq	4365	3163
./GB4029018_S18/ACGTACTC_readname.txt.R1.bed.hg18.uniq	5334	4046
./GB4029018_S18/ACTGCATG_readname.txt.R1.bed.hg18.uniq	9176	6954
./GB4029018_S18/AGAGTTGT_readname.txt.R1.bed.hg18.uniq	3795	3053
./GB4029018_S18/AGCAATCC_readname.txt.R1.bed.hg18.uniq	101377	21616
./GB4029018_S18/AGTTGACC_readname.txt.R1.bed.hg18.uniq	4031	3108
./GB4029018_S18/ATAGATAC_readname.txt.R1.bed.hg18.uniq	4291	3234
./GB4029018_S18/ATCTGATG_readname.txt.R1.bed.hg18.uniq	67258	13398
./GB4029018_S18/ATGACTGT_readname.txt.R1.bed.hg18.uniq	6666	5250
./GB4029018_S18/ATGGACTG_readname.txt.R1.bed.hg18.uniq	7092	5297
./GB4029018_S18/ATGGCTGT_readname.txt.R1.bed.hg18.uniq	6129	4679
./GB4029018_S18/ATTAAGCG_readname.txt.R1.bed.hg18.uniq	140770	27588
./GB4029018_S18/ATTGGCGT_readname.txt.R1.bed.hg18.uniq	3714	2691
./GB4029018_S18/CAAGATAT_readname.txt.R1.bed.hg18.uniq	27441	6151
./GB4029018_S18/CAATGTGT_readname.txt.R1.bed.hg18.uniq	3276	2369
./GB4029018_S18/CAATTCGT_readname.txt.R1.bed.hg18.uniq	2611	2046
./GB4029018_S18/CACAGTTG_readname.txt.R1.bed.hg18.uniq	4025	2928
./GB4029018_S18/CACTCTTG_readname.txt.R1.bed.hg18.uniq	2029	1501
./GB4029018_S18/CAGTGATG_readname.txt.R1.bed.hg18.uniq	59223	11323
./GB4029018_S18/CATAACTT_readname.txt.R1.bed.hg18.uniq	45907	7985
./GB4029018_S18/CATATGCT_readname.txt.R1.bed.hg18.uniq	1275	1042
./GB4029018_S18/CATGGTGT_readname.txt.R1.bed.hg18.uniq	5803	4305
./GB4029018_S18/CATGTAGA_readname.txt.R1.bed.hg18.uniq	31272	6673
./GB4029018_S18/CATGTATT_readname.txt.R1.bed.hg18.uniq	71302	14208
./GB4029018_S18/CATGTGTG_readname.txt.R1.bed.hg18.uniq	5774	4374
./GB4029018_S18/CCTCATGT_readname.txt.R1.bed.hg18.uniq	2508	1791
./GB4029018_S18/CGAGAATG_readname.txt.R1.bed.hg18.uniq	3566	2660
./GB4029018_S18/CGATTACA_readname.txt.R1.bed.hg18.uniq	17908	6265
./GB4029018_S18/CGTAATTA_readname.txt.R1.bed.hg18.uniq	150990	82773
./GB4029018_S18/CTAAGTGT_readname.txt.R1.bed.hg18.uniq	6355	4471
./GB4029018_S18/CTAGTGTG_readname.txt.R1.bed.hg18.uniq	4330	3073
./GB4029018_S18/CTTCGTTG_readname.txt.R1.bed.hg18.uniq	2531	1940
./GB4029018_S18/GACTGTGT_readname.txt.R1.bed.hg18.uniq	58944	9817
./GB4029018_S18/GAGACCTT_readname.txt.R1.bed.hg18.uniq	5509	4021
./GB4029018_S18/GATAACCA_readname.txt.R1.bed.hg18.uniq	12786	9790
./GB4029018_S18/GATATTGT_readname.txt.R1.bed.hg18.uniq	5697	4505
./GB4029018_S18/GATGGCTT_readname.txt.R1.bed.hg18.uniq	11377	7555
./GB4029018_S18/GCGTAATT_readname.txt.R1.bed.hg18.uniq	7490	5535
./GB4029018_S18/GGAACTGT_readname.txt.R1.bed.hg18.uniq	2653	2035
./GB4029018_S18/GGTCAATG_readname.txt.R1.bed.hg18.uniq	135016	20513
./GB4029018_S18/GTACCGAT_readname.txt.R1.bed.hg18.uniq	74371	12197
./GB4029018_S18/GTCTCCTA_readname.txt.R1.bed.hg18.uniq	6038	4431
./GB4029018_S18/TAACGTGT_readname.txt.R1.bed.hg18.uniq	8505	6416
./GB4029018_S18/TAAGGTGT_readname.txt.R1.bed.hg18.uniq	6456	4747
./GB4029018_S18/TACACTGT_readname.txt.R1.bed.hg18.uniq	51708	18452
./GB4029018_S18/TACAGTGT_readname.txt.R1.bed.hg18.uniq	4167	3149
./GB4029018_S18/TAGCAGTT_readname.txt.R1.bed.hg18.uniq	4468	3266
./GB4029018_S18/TAGTTCTG_readname.txt.R1.bed.hg18.uniq	10909	4631
./GB4029018_S18/TCAAGTTG_readname.txt.R1.bed.hg18.uniq	3612	2573
./GB4029018_S18/TCAGCTTG_readname.txt.R1.bed.hg18.uniq	4201	3163
./GB4029018_S18/TCATCGTG_readname.txt.R1.bed.hg18.uniq	6961	5081
./GB4029018_S18/TCCGGTAT_readname.txt.R1.bed.hg18.uniq	11512	8265
./GB4029018_S18/TCCTGCTG_readname.txt.R1.bed.hg18.uniq	3577	2674
./GB4029018_S18/TCGTCGAT_readname.txt.R1.bed.hg18.uniq	5131	3596
./GB4029018_S18/TCTACTGT_readname.txt.R1.bed.hg18.uniq	2964	2082
./GB4029018_S18/TCTGTTGT_readname.txt.R1.bed.hg18.uniq	175567	28173
./GB4029018_S18/TGCAGACA_readname.txt.R1.bed.hg18.uniq	4684	3577
./GB4029018_S18/TTCACGAT_readname.txt.R1.bed.hg18.uniq	954696	119401
./GB4029019_S19/AAGAATCT_readname.txt.R1.bed.hg18.uniq	403496	53505
./GB4029019_S19/AAGAGGTT_readname.txt.R1.bed.hg18.uniq	153579	21178
./GB4029019_S19/AATCGGAT_readname.txt.R1.bed.hg18.uniq	5477	4146
./GB4029019_S19/ACGTACGT_readname.txt.R1.bed.hg18.uniq	57860	13473
./GB4029019_S19/ACGTACTC_readname.txt.R1.bed.hg18.uniq	8862	6110
./GB4029019_S19/ACTGCATG_readname.txt.R1.bed.hg18.uniq	909930	122700
./GB4029019_S19/AGAGTTGT_readname.txt.R1.bed.hg18.uniq	4105	3220
./GB4029019_S19/AGCAATCC_readname.txt.R1.bed.hg18.uniq	312266	43981
./GB4029019_S19/AGTTGACC_readname.txt.R1.bed.hg18.uniq	238956	34124
./GB4029019_S19/ATAGATAC_readname.txt.R1.bed.hg18.uniq	4757	3659
./GB4029019_S19/ATCTGATG_readname.txt.R1.bed.hg18.uniq	5636	4181
./GB4029019_S19/ATGACTGT_readname.txt.R1.bed.hg18.uniq	60571	13776
./GB4029019_S19/ATGGACTG_readname.txt.R1.bed.hg18.uniq	29009	10456
./GB4029019_S19/ATGGCTGT_readname.txt.R1.bed.hg18.uniq	281396	41994
./GB4029019_S19/ATTAAGCG_readname.txt.R1.bed.hg18.uniq	8136	6349
./GB4029019_S19/ATTGGCGT_readname.txt.R1.bed.hg18.uniq	3913	3101
./GB4029019_S19/CAAGATAT_readname.txt.R1.bed.hg18.uniq	24504	6355
./GB4029019_S19/CAATGTGT_readname.txt.R1.bed.hg18.uniq	37694	7657
./GB4029019_S19/CAATTCGT_readname.txt.R1.bed.hg18.uniq	2989	2235
./GB4029019_S19/CACAGTTG_readname.txt.R1.bed.hg18.uniq	132290	18459
./GB4029019_S19/CACTCTTG_readname.txt.R1.bed.hg18.uniq	4759	2925
./GB4029019_S19/CAGTGATG_readname.txt.R1.bed.hg18.uniq	6413	4653
./GB4029019_S19/CATAACTT_readname.txt.R1.bed.hg18.uniq	3387	2357
./GB4029019_S19/CATATGCT_readname.txt.R1.bed.hg18.uniq	2349	1899
./GB4029019_S19/CATGGTGT_readname.txt.R1.bed.hg18.uniq	3945	2901
./GB4029019_S19/CATGTAGA_readname.txt.R1.bed.hg18.uniq	8078	6061
./GB4029019_S19/CATGTATT_readname.txt.R1.bed.hg18.uniq	8276	5966
./GB4029019_S19/CATGTGTG_readname.txt.R1.bed.hg18.uniq	14919	7776
./GB4029019_S19/CCTCATGT_readname.txt.R1.bed.hg18.uniq	3321	2052
./GB4029019_S19/CGAGAATG_readname.txt.R1.bed.hg18.uniq	455892	61340
./GB4029019_S19/CGATTACA_readname.txt.R1.bed.hg18.uniq	52422	15826
./GB4029019_S19/CGTAATTA_readname.txt.R1.bed.hg18.uniq	2330	1700
./GB4029019_S19/CTAAGTGT_readname.txt.R1.bed.hg18.uniq	2499	1675
./GB4029019_S19/CTAGTGTG_readname.txt.R1.bed.hg18.uniq	4926	3660
./GB4029019_S19/CTTCGTTG_readname.txt.R1.bed.hg18.uniq	155954	21068
./GB4029019_S19/GACTGTGT_readname.txt.R1.bed.hg18.uniq	2317	1770
./GB4029019_S19/GAGACCTT_readname.txt.R1.bed.hg18.uniq	14013	8553
./GB4029019_S19/GATAACCA_readname.txt.R1.bed.hg18.uniq	14914	10904
./GB4029019_S19/GATATTGT_readname.txt.R1.bed.hg18.uniq	6970	5235
./GB4029019_S19/GATGGCTT_readname.txt.R1.bed.hg18.uniq	3626	2497
./GB4029019_S19/GCGTAATT_readname.txt.R1.bed.hg18.uniq	6218	4546
./GB4029019_S19/GGAACTGT_readname.txt.R1.bed.hg18.uniq	3050	2285
./GB4029019_S19/GGTCAATG_readname.txt.R1.bed.hg18.uniq	168981	26357
./GB4029019_S19/GTACCGAT_readname.txt.R1.bed.hg18.uniq	4301	3256
./GB4029019_S19/GTCTCCTA_readname.txt.R1.bed.hg18.uniq	30152	9463
./GB4029019_S19/TAACGTGT_readname.txt.R1.bed.hg18.uniq	27287	8238
./GB4029019_S19/TAAGGTGT_readname.txt.R1.bed.hg18.uniq	6868	4731
./GB4029019_S19/TACACTGT_readname.txt.R1.bed.hg18.uniq	23188	16923
./GB4029019_S19/TACAGTGT_readname.txt.R1.bed.hg18.uniq	4854	3528
./GB4029019_S19/TAGCAGTT_readname.txt.R1.bed.hg18.uniq	10262	7347
./GB4029019_S19/TAGTTCTG_readname.txt.R1.bed.hg18.uniq	5031	3805
./GB4029019_S19/TCAAGTTG_readname.txt.R1.bed.hg18.uniq	62017	10130
./GB4029019_S19/TCAGCTTG_readname.txt.R1.bed.hg18.uniq	4772	3590
./GB4029019_S19/TCATCGTG_readname.txt.R1.bed.hg18.uniq	8313	5995
./GB4029019_S19/TCCGGTAT_readname.txt.R1.bed.hg18.uniq	153739	23655
./GB4029019_S19/TCCTGCTG_readname.txt.R1.bed.hg18.uniq	2995	2122
./GB4029019_S19/TCGTCGAT_readname.txt.R1.bed.hg18.uniq	5344	4015
./GB4029019_S19/TCTACTGT_readname.txt.R1.bed.hg18.uniq	16307	5321
./GB4029019_S19/TCTGTTGT_readname.txt.R1.bed.hg18.uniq	150769	22831
./GB4029019_S19/TGCAGACA_readname.txt.R1.bed.hg18.uniq	10192	7367
./GB4029019_S19/TTCACGAT_readname.txt.R1.bed.hg18.uniq	15212	11209
./GB4029020_S20/AAGAATCT_readname.txt.R1.bed.hg18.uniq	4268	3106
./GB4029020_S20/AAGAGGTT_readname.txt.R1.bed.hg18.uniq	286724	38061
./GB4029020_S20/AATCGGAT_readname.txt.R1.bed.hg18.uniq	4903	3774
./GB4029020_S20/ACGTACGT_readname.txt.R1.bed.hg18.uniq	64589	11818
./GB4029020_S20/ACGTACTC_readname.txt.R1.bed.hg18.uniq	54931	12685
./GB4029020_S20/ACTGCATG_readname.txt.R1.bed.hg18.uniq	13627	9788
./GB4029020_S20/AGAGTTGT_readname.txt.R1.bed.hg18.uniq	3797	2847
./GB4029020_S20/AGCAATCC_readname.txt.R1.bed.hg18.uniq	36773	10414
./GB4029020_S20/AGTTGACC_readname.txt.R1.bed.hg18.uniq	4303	3125
./GB4029020_S20/ATAGATAC_readname.txt.R1.bed.hg18.uniq	4495	3320
./GB4029020_S20/ATCTGATG_readname.txt.R1.bed.hg18.uniq	660252	84134
./GB4029020_S20/ATGACTGT_readname.txt.R1.bed.hg18.uniq	17678	7291
./GB4029020_S20/ATGGACTG_readname.txt.R1.bed.hg18.uniq	108012	16993
./GB4029020_S20/ATGGCTGT_readname.txt.R1.bed.hg18.uniq	16409	6410
./GB4029020_S20/ATTAAGCG_readname.txt.R1.bed.hg18.uniq	35256	10948
./GB4029020_S20/ATTGGCGT_readname.txt.R1.bed.hg18.uniq	3540	2712
./GB4029020_S20/CAAGATAT_readname.txt.R1.bed.hg18.uniq	289145	40076
./GB4029020_S20/CAATGTGT_readname.txt.R1.bed.hg18.uniq	3390	2438
./GB4029020_S20/CAATTCGT_readname.txt.R1.bed.hg18.uniq	2460	1974
./GB4029020_S20/CACAGTTG_readname.txt.R1.bed.hg18.uniq	4784	3619
./GB4029020_S20/CACTCTTG_readname.txt.R1.bed.hg18.uniq	3338	2544
./GB4029020_S20/CAGTGATG_readname.txt.R1.bed.hg18.uniq	5494	4083
./GB4029020_S20/CATAACTT_readname.txt.R1.bed.hg18.uniq	5598	4052
./GB4029020_S20/CATATGCT_readname.txt.R1.bed.hg18.uniq	19944	7875
./GB4029020_S20/CATGGTGT_readname.txt.R1.bed.hg18.uniq	8809	3975
./GB4029020_S20/CATGTAGA_readname.txt.R1.bed.hg18.uniq	3645	2859
./GB4029020_S20/CATGTATT_readname.txt.R1.bed.hg18.uniq	8910	6529
./GB4029020_S20/CATGTGTG_readname.txt.R1.bed.hg18.uniq	4309	3166
./GB4029020_S20/CCTCATGT_readname.txt.R1.bed.hg18.uniq	41937	7587
./GB4029020_S20/CGAGAATG_readname.txt.R1.bed.hg18.uniq	6808	5134
./GB4029020_S20/CGATTACA_readname.txt.R1.bed.hg18.uniq	30074	7739
./GB4029020_S20/CGTAATTA_readname.txt.R1.bed.hg18.uniq	491	454
./GB4029020_S20/CTAAGTGT_readname.txt.R1.bed.hg18.uniq	4161	2824
./GB4029020_S20/CTAGTGTG_readname.txt.R1.bed.hg18.uniq	100015	16530
./GB4029020_S20/CTTCGTTG_readname.txt.R1.bed.hg18.uniq	2809	2021
./GB4029020_S20/GACTGTGT_readname.txt.R1.bed.hg18.uniq	2055	1460
./GB4029020_S20/GAGACCTT_readname.txt.R1.bed.hg18.uniq	8172	5945
./GB4029020_S20/GATAACCA_readname.txt.R1.bed.hg18.uniq	40134	16691
./GB4029020_S20/GATATTGT_readname.txt.R1.bed.hg18.uniq	509999	71920
./GB4029020_S20/GATGGCTT_readname.txt.R1.bed.hg18.uniq	85861	14497
./GB4029020_S20/GCGTAATT_readname.txt.R1.bed.hg18.uniq	7391	5742
./GB4029020_S20/GGAACTGT_readname.txt.R1.bed.hg18.uniq	3611	2814
./GB4029020_S20/GGTCAATG_readname.txt.R1.bed.hg18.uniq	6298	4728
./GB4029020_S20/GTACCGAT_readname.txt.R1.bed.hg18.uniq	9886	3363
./GB4029020_S20/GTCTCCTA_readname.txt.R1.bed.hg18.uniq	5896	4504
./GB4029020_S20/TAACGTGT_readname.txt.R1.bed.hg18.uniq	7601	5440
./GB4029020_S20/TAAGGTGT_readname.txt.R1.bed.hg18.uniq	5625	4083
./GB4029020_S20/TACACTGT_readname.txt.R1.bed.hg18.uniq	25962	14172
./GB4029020_S20/TACAGTGT_readname.txt.R1.bed.hg18.uniq	4319	3132
./GB4029020_S20/TAGCAGTT_readname.txt.R1.bed.hg18.uniq	49009	10518
./GB4029020_S20/TAGTTCTG_readname.txt.R1.bed.hg18.uniq	5663	3545
./GB4029020_S20/TCAAGTTG_readname.txt.R1.bed.hg18.uniq	3063	2313
./GB4029020_S20/TCAGCTTG_readname.txt.R1.bed.hg18.uniq	4304	3349
./GB4029020_S20/TCATCGTG_readname.txt.R1.bed.hg18.uniq	12023	8463
./GB4029020_S20/TCCGGTAT_readname.txt.R1.bed.hg18.uniq	4987	3761
./GB4029020_S20/TCCTGCTG_readname.txt.R1.bed.hg18.uniq	34235	7970
./GB4029020_S20/TCGTCGAT_readname.txt.R1.bed.hg18.uniq	5747	4401
./GB4029020_S20/TCTACTGT_readname.txt.R1.bed.hg18.uniq	3668	2674
./GB4029020_S20/TCTGTTGT_readname.txt.R1.bed.hg18.uniq	4702	3527
./GB4029020_S20/TGCAGACA_readname.txt.R1.bed.hg18.uniq	5865	4398
./GB4029020_S20/TTCACGAT_readname.txt.R1.bed.hg18.uniq	8454	6307
./GB4029021_S21/AAGAATCT_readname.txt.R1.bed.hg18.uniq	2938	2317
./GB4029021_S21/AAGAGGTT_readname.txt.R1.bed.hg18.uniq	35667	7075
./GB4029021_S21/AATCGGAT_readname.txt.R1.bed.hg18.uniq	3891	2948
./GB4029021_S21/ACGTACGT_readname.txt.R1.bed.hg18.uniq	527050	70712
./GB4029021_S21/ACGTACTC_readname.txt.R1.bed.hg18.uniq	7254	5412
./GB4029021_S21/ACTGCATG_readname.txt.R1.bed.hg18.uniq	6836	5231
./GB4029021_S21/AGAGTTGT_readname.txt.R1.bed.hg18.uniq	3034	2386
./GB4029021_S21/AGCAATCC_readname.txt.R1.bed.hg18.uniq	45098	10956
./GB4029021_S21/AGTTGACC_readname.txt.R1.bed.hg18.uniq	3618	2843
./GB4029021_S21/ATAGATAC_readname.txt.R1.bed.hg18.uniq	3234	2523
./GB4029021_S21/ATCTGATG_readname.txt.R1.bed.hg18.uniq	3580	2735
./GB4029021_S21/ATGACTGT_readname.txt.R1.bed.hg18.uniq	5331	4073
./GB4029021_S21/ATGGACTG_readname.txt.R1.bed.hg18.uniq	4073	3133
./GB4029021_S21/ATGGCTGT_readname.txt.R1.bed.hg18.uniq	3204	2572
./GB4029021_S21/ATTAAGCG_readname.txt.R1.bed.hg18.uniq	6637	5325
./GB4029021_S21/ATTGGCGT_readname.txt.R1.bed.hg18.uniq	2754	2229
./GB4029021_S21/CAAGATAT_readname.txt.R1.bed.hg18.uniq	83137	15989
./GB4029021_S21/CAATGTGT_readname.txt.R1.bed.hg18.uniq	2458	1794
./GB4029021_S21/CAATTCGT_readname.txt.R1.bed.hg18.uniq	5324	3904
./GB4029021_S21/CACAGTTG_readname.txt.R1.bed.hg18.uniq	3242	2340
./GB4029021_S21/CACTCTTG_readname.txt.R1.bed.hg18.uniq	2331	1684
./GB4029021_S21/CAGTGATG_readname.txt.R1.bed.hg18.uniq	3887	3025
./GB4029021_S21/CATAACTT_readname.txt.R1.bed.hg18.uniq	2656	1967
./GB4029021_S21/CATATGCT_readname.txt.R1.bed.hg18.uniq	34269	8233
./GB4029021_S21/CATGGTGT_readname.txt.R1.bed.hg18.uniq	119314	18712
./GB4029021_S21/CATGTAGA_readname.txt.R1.bed.hg18.uniq	3785	2784
./GB4029021_S21/CATGTATT_readname.txt.R1.bed.hg18.uniq	6169	4607
./GB4029021_S21/CATGTGTG_readname.txt.R1.bed.hg18.uniq	79519	13373
./GB4029021_S21/CCTCATGT_readname.txt.R1.bed.hg18.uniq	2212	1559
./GB4029021_S21/CGAGAATG_readname.txt.R1.bed.hg18.uniq	14516	5008
./GB4029021_S21/CGATTACA_readname.txt.R1.bed.hg18.uniq	94832	14894
./GB4029021_S21/CGTAATTA_readname.txt.R1.bed.hg18.uniq	2270	1954
./GB4029021_S21/CTAAGTGT_readname.txt.R1.bed.hg18.uniq	1939	1262
./GB4029021_S21/CTAGTGTG_readname.txt.R1.bed.hg18.uniq	19331	6836
./GB4029021_S21/CTTCGTTG_readname.txt.R1.bed.hg18.uniq	47664	7611
./GB4029021_S21/GACTGTGT_readname.txt.R1.bed.hg18.uniq	1588	1211
./GB4029021_S21/GAGACCTT_readname.txt.R1.bed.hg18.uniq	4232	3296
./GB4029021_S21/GATAACCA_readname.txt.R1.bed.hg18.uniq	189827	33237
./GB4029021_S21/GATATTGT_readname.txt.R1.bed.hg18.uniq	4008	3137
./GB4029021_S21/GATGGCTT_readname.txt.R1.bed.hg18.uniq	2338	1662
./GB4029021_S21/GCGTAATT_readname.txt.R1.bed.hg18.uniq	106096	17411
./GB4029021_S21/GGAACTGT_readname.txt.R1.bed.hg18.uniq	2231	1745
./GB4029021_S21/GGTCAATG_readname.txt.R1.bed.hg18.uniq	4716	3579
./GB4029021_S21/GTACCGAT_readname.txt.R1.bed.hg18.uniq	14137	10207
./GB4029021_S21/GTCTCCTA_readname.txt.R1.bed.hg18.uniq	6099	4653
./GB4029021_S21/TAACGTGT_readname.txt.R1.bed.hg18.uniq	9264	6799
./GB4029021_S21/TAAGGTGT_readname.txt.R1.bed.hg18.uniq	4287	3157
./GB4029021_S21/TACACTGT_readname.txt.R1.bed.hg18.uniq	43231	15221
./GB4029021_S21/TACAGTGT_readname.txt.R1.bed.hg18.uniq	3293	2442
./GB4029021_S21/TAGCAGTT_readname.txt.R1.bed.hg18.uniq	4214	3296
./GB4029021_S21/TAGTTCTG_readname.txt.R1.bed.hg18.uniq	13868	4658
./GB4029021_S21/TCAAGTTG_readname.txt.R1.bed.hg18.uniq	22861	5583
./GB4029021_S21/TCAGCTTG_readname.txt.R1.bed.hg18.uniq	3576	2721
./GB4029021_S21/TCATCGTG_readname.txt.R1.bed.hg18.uniq	24771	11793
./GB4029021_S21/TCCGGTAT_readname.txt.R1.bed.hg18.uniq	35385	6943
./GB4029021_S21/TCCTGCTG_readname.txt.R1.bed.hg18.uniq	77360	12042
./GB4029021_S21/TCGTCGAT_readname.txt.R1.bed.hg18.uniq	15371	5447
./GB4029021_S21/TCTACTGT_readname.txt.R1.bed.hg18.uniq	46006	8956
./GB4029021_S21/TCTGTTGT_readname.txt.R1.bed.hg18.uniq	3519	2515
./GB4029021_S21/TGCAGACA_readname.txt.R1.bed.hg18.uniq	4020	2955
./GB4029021_S21/TTCACGAT_readname.txt.R1.bed.hg18.uniq	10122	7488
./GB4029022_S22/AAGAATCT_readname.txt.R1.bed.hg18.uniq	4987	3803
./GB4029022_S22/AAGAGGTT_readname.txt.R1.bed.hg18.uniq	3469	2610
./GB4029022_S22/AATCGGAT_readname.txt.R1.bed.hg18.uniq	30126	7336
./GB4029022_S22/ACGTACGT_readname.txt.R1.bed.hg18.uniq	3479	2646
./GB4029022_S22/ACGTACTC_readname.txt.R1.bed.hg18.uniq	4933	3824
./GB4029022_S22/ACTGCATG_readname.txt.R1.bed.hg18.uniq	7654	5905
./GB4029022_S22/AGAGTTGT_readname.txt.R1.bed.hg18.uniq	8250	5893
./GB4029022_S22/AGCAATCC_readname.txt.R1.bed.hg18.uniq	7592	5779
./GB4029022_S22/AGTTGACC_readname.txt.R1.bed.hg18.uniq	3809	3018
./GB4029022_S22/ATAGATAC_readname.txt.R1.bed.hg18.uniq	3704	2930
./GB4029022_S22/ATCTGATG_readname.txt.R1.bed.hg18.uniq	4978	3523
./GB4029022_S22/ATGACTGT_readname.txt.R1.bed.hg18.uniq	20208	9979
./GB4029022_S22/ATGGACTG_readname.txt.R1.bed.hg18.uniq	56480	10368
./GB4029022_S22/ATGGCTGT_readname.txt.R1.bed.hg18.uniq	96277	14933
./GB4029022_S22/ATTAAGCG_readname.txt.R1.bed.hg18.uniq	5735	4719
./GB4029022_S22/ATTGGCGT_readname.txt.R1.bed.hg18.uniq	72729	12100
./GB4029022_S22/CAAGATAT_readname.txt.R1.bed.hg18.uniq	3269	2533
./GB4029022_S22/CAATGTGT_readname.txt.R1.bed.hg18.uniq	2876	2303
./GB4029022_S22/CAATTCGT_readname.txt.R1.bed.hg18.uniq	2242	1726
./GB4029022_S22/CACAGTTG_readname.txt.R1.bed.hg18.uniq	270684	36005
./GB4029022_S22/CACTCTTG_readname.txt.R1.bed.hg18.uniq	1832	1320
./GB4029022_S22/CAGTGATG_readname.txt.R1.bed.hg18.uniq	44682	12025
./GB4029022_S22/CATAACTT_readname.txt.R1.bed.hg18.uniq	2802	2062
./GB4029022_S22/CATATGCT_readname.txt.R1.bed.hg18.uniq	1789	1506
./GB4029022_S22/CATGGTGT_readname.txt.R1.bed.hg18.uniq	3202	2525
./GB4029022_S22/CATGTAGA_readname.txt.R1.bed.hg18.uniq	103206	15003
./GB4029022_S22/CATGTATT_readname.txt.R1.bed.hg18.uniq	6244	4791
./GB4029022_S22/CATGTGTG_readname.txt.R1.bed.hg18.uniq	4321	3206
./GB4029022_S22/CCTCATGT_readname.txt.R1.bed.hg18.uniq	25688	9159
./GB4029022_S22/CGAGAATG_readname.txt.R1.bed.hg18.uniq	3084	2422
./GB4029022_S22/CGATTACA_readname.txt.R1.bed.hg18.uniq	12916	9286
./GB4029022_S22/CGTAATTA_readname.txt.R1.bed.hg18.uniq	2180	1907
./GB4029022_S22/CTAAGTGT_readname.txt.R1.bed.hg18.uniq	6220	4508
./GB4029022_S22/CTAGTGTG_readname.txt.R1.bed.hg18.uniq	7611	5706
./GB4029022_S22/CTTCGTTG_readname.txt.R1.bed.hg18.uniq	2682	2001
./GB4029022_S22/GACTGTGT_readname.txt.R1.bed.hg18.uniq	1891	1456
./GB4029022_S22/GAGACCTT_readname.txt.R1.bed.hg18.uniq	4943	3953
./GB4029022_S22/GATAACCA_readname.txt.R1.bed.hg18.uniq	372927	58296
./GB4029022_S22/GATATTGT_readname.txt.R1.bed.hg18.uniq	4720	3759
./GB4029022_S22/GATGGCTT_readname.txt.R1.bed.hg18.uniq	2552	1917
./GB4029022_S22/GCGTAATT_readname.txt.R1.bed.hg18.uniq	47905	10921
./GB4029022_S22/GGAACTGT_readname.txt.R1.bed.hg18.uniq	3098	2484
./GB4029022_S22/GGTCAATG_readname.txt.R1.bed.hg18.uniq	42679	9292
./GB4029022_S22/GTACCGAT_readname.txt.R1.bed.hg18.uniq	3331	2537
./GB4029022_S22/GTCTCCTA_readname.txt.R1.bed.hg18.uniq	3569	2851
./GB4029022_S22/TAACGTGT_readname.txt.R1.bed.hg18.uniq	5331	4140
./GB4029022_S22/TAAGGTGT_readname.txt.R1.bed.hg18.uniq	472464	62084
./GB4029022_S22/TACACTGT_readname.txt.R1.bed.hg18.uniq	19771	15007
./GB4029022_S22/TACAGTGT_readname.txt.R1.bed.hg18.uniq	6600	4951
./GB4029022_S22/TAGCAGTT_readname.txt.R1.bed.hg18.uniq	62194	11004
./GB4029022_S22/TAGTTCTG_readname.txt.R1.bed.hg18.uniq	194143	31332
./GB4029022_S22/TCAAGTTG_readname.txt.R1.bed.hg18.uniq	2966	2254
./GB4029022_S22/TCAGCTTG_readname.txt.R1.bed.hg18.uniq	4145	3148
./GB4029022_S22/TCATCGTG_readname.txt.R1.bed.hg18.uniq	6337	4897
./GB4029022_S22/TCCGGTAT_readname.txt.R1.bed.hg18.uniq	55302	10425
./GB4029022_S22/TCCTGCTG_readname.txt.R1.bed.hg18.uniq	1978	1618
./GB4029022_S22/TCGTCGAT_readname.txt.R1.bed.hg18.uniq	681590	82483
./GB4029022_S22/TCTACTGT_readname.txt.R1.bed.hg18.uniq	2915	1936
./GB4029022_S22/TCTGTTGT_readname.txt.R1.bed.hg18.uniq	3886	2993
./GB4029022_S22/TGCAGACA_readname.txt.R1.bed.hg18.uniq	4521	3564
./GB4029022_S22/TTCACGAT_readname.txt.R1.bed.hg18.uniq	151131	24645
./GB4029023_S23/AAGAATCT_readname.txt.R1.bed.hg18.uniq	50199	9414
./GB4029023_S23/AAGAGGTT_readname.txt.R1.bed.hg18.uniq	3778	2805
./GB4029023_S23/AATCGGAT_readname.txt.R1.bed.hg18.uniq	5489	4048
./GB4029023_S23/ACGTACGT_readname.txt.R1.bed.hg18.uniq	57603	10000
./GB4029023_S23/ACGTACTC_readname.txt.R1.bed.hg18.uniq	8809	6554
./GB4029023_S23/ACTGCATG_readname.txt.R1.bed.hg18.uniq	8165	6051
./GB4029023_S23/AGAGTTGT_readname.txt.R1.bed.hg18.uniq	34819	7510
./GB4029023_S23/AGCAATCC_readname.txt.R1.bed.hg18.uniq	241017	36646
./GB4029023_S23/AGTTGACC_readname.txt.R1.bed.hg18.uniq	8352	4647
./GB4029023_S23/ATAGATAC_readname.txt.R1.bed.hg18.uniq	3997	3042
./GB4029023_S23/ATCTGATG_readname.txt.R1.bed.hg18.uniq	647183	83721
./GB4029023_S23/ATGACTGT_readname.txt.R1.bed.hg18.uniq	72640	14845
./GB4029023_S23/ATGGACTG_readname.txt.R1.bed.hg18.uniq	4995	3679
./GB4029023_S23/ATGGCTGT_readname.txt.R1.bed.hg18.uniq	264232	36122
./GB4029023_S23/ATTAAGCG_readname.txt.R1.bed.hg18.uniq	5593	4459
./GB4029023_S23/ATTGGCGT_readname.txt.R1.bed.hg18.uniq	145237	21127
./GB4029023_S23/CAAGATAT_readname.txt.R1.bed.hg18.uniq	3421	2545
./GB4029023_S23/CAATGTGT_readname.txt.R1.bed.hg18.uniq	3038	2087
./GB4029023_S23/CAATTCGT_readname.txt.R1.bed.hg18.uniq	2453	1850
./GB4029023_S23/CACAGTTG_readname.txt.R1.bed.hg18.uniq	8014	5943
./GB4029023_S23/CACTCTTG_readname.txt.R1.bed.hg18.uniq	1834	1330
./GB4029023_S23/CAGTGATG_readname.txt.R1.bed.hg18.uniq	4701	3567
./GB4029023_S23/CATAACTT_readname.txt.R1.bed.hg18.uniq	2825	2066
./GB4029023_S23/CATATGCT_readname.txt.R1.bed.hg18.uniq	2998	1629
./GB4029023_S23/CATGGTGT_readname.txt.R1.bed.hg18.uniq	3286	2455
./GB4029023_S23/CATGTAGA_readname.txt.R1.bed.hg18.uniq	4414	3508
./GB4029023_S23/CATGTATT_readname.txt.R1.bed.hg18.uniq	6286	4843
./GB4029023_S23/CATGTGTG_readname.txt.R1.bed.hg18.uniq	5524	4199
./GB4029023_S23/CCTCATGT_readname.txt.R1.bed.hg18.uniq	2937	2107
./GB4029023_S23/CGAGAATG_readname.txt.R1.bed.hg18.uniq	56226	10025
./GB4029023_S23/CGATTACA_readname.txt.R1.bed.hg18.uniq	19066	5890
./GB4029023_S23/CGTAATTA_readname.txt.R1.bed.hg18.uniq	723	670
./GB4029023_S23/CTAAGTGT_readname.txt.R1.bed.hg18.uniq	1950	1364
./GB4029023_S23/CTAGTGTG_readname.txt.R1.bed.hg18.uniq	4113	2912
./GB4029023_S23/CTTCGTTG_readname.txt.R1.bed.hg18.uniq	2174	1687
./GB4029023_S23/GACTGTGT_readname.txt.R1.bed.hg18.uniq	1946	1482
./GB4029023_S23/GAGACCTT_readname.txt.R1.bed.hg18.uniq	96320	15803
./GB4029023_S23/GATAACCA_readname.txt.R1.bed.hg18.uniq	11382	8672
./GB4029023_S23/GATATTGT_readname.txt.R1.bed.hg18.uniq	12979	9614
./GB4029023_S23/GATGGCTT_readname.txt.R1.bed.hg18.uniq	4261	2202
./GB4029023_S23/GCGTAATT_readname.txt.R1.bed.hg18.uniq	111277	17849
./GB4029023_S23/GGAACTGT_readname.txt.R1.bed.hg18.uniq	3364	2512
./GB4029023_S23/GGTCAATG_readname.txt.R1.bed.hg18.uniq	8005	6127
./GB4029023_S23/GTACCGAT_readname.txt.R1.bed.hg18.uniq	20286	7400
./GB4029023_S23/GTCTCCTA_readname.txt.R1.bed.hg18.uniq	47326	8587
./GB4029023_S23/TAACGTGT_readname.txt.R1.bed.hg18.uniq	27188	7451
./GB4029023_S23/TAAGGTGT_readname.txt.R1.bed.hg18.uniq	5021	3677
./GB4029023_S23/TACACTGT_readname.txt.R1.bed.hg18.uniq	13668	10619
./GB4029023_S23/TACAGTGT_readname.txt.R1.bed.hg18.uniq	4157	2973
./GB4029023_S23/TAGCAGTT_readname.txt.R1.bed.hg18.uniq	4079	3151
./GB4029023_S23/TAGTTCTG_readname.txt.R1.bed.hg18.uniq	10439	4865
./GB4029023_S23/TCAAGTTG_readname.txt.R1.bed.hg18.uniq	3955	3108
./GB4029023_S23/TCAGCTTG_readname.txt.R1.bed.hg18.uniq	541175	82197
./GB4029023_S23/TCATCGTG_readname.txt.R1.bed.hg18.uniq	6453	4874
./GB4029023_S23/TCCGGTAT_readname.txt.R1.bed.hg18.uniq	5816	4270
./GB4029023_S23/TCCTGCTG_readname.txt.R1.bed.hg18.uniq	16968	4517
./GB4029023_S23/TCGTCGAT_readname.txt.R1.bed.hg18.uniq	4848	3494
./GB4029023_S23/TCTACTGT_readname.txt.R1.bed.hg18.uniq	3763	2800
./GB4029023_S23/TCTGTTGT_readname.txt.R1.bed.hg18.uniq	53577	12512
./GB4029023_S23/TGCAGACA_readname.txt.R1.bed.hg18.uniq	4463	3307
./GB4029023_S23/TTCACGAT_readname.txt.R1.bed.hg18.uniq	6059	4581
./GB4029024_S24/AAGAATCT_readname.txt.R1.bed.hg18.uniq	3194	2372
./GB4029024_S24/AAGAGGTT_readname.txt.R1.bed.hg18.uniq	4443	3218
./GB4029024_S24/AATCGGAT_readname.txt.R1.bed.hg18.uniq	4165	2987
./GB4029024_S24/ACGTACGT_readname.txt.R1.bed.hg18.uniq	3487	2572
./GB4029024_S24/ACGTACTC_readname.txt.R1.bed.hg18.uniq	290495	38828
./GB4029024_S24/ACTGCATG_readname.txt.R1.bed.hg18.uniq	76336	15496
./GB4029024_S24/AGAGTTGT_readname.txt.R1.bed.hg18.uniq	80863	13458
./GB4029024_S24/AGCAATCC_readname.txt.R1.bed.hg18.uniq	45834	33201
./GB4029024_S24/AGTTGACC_readname.txt.R1.bed.hg18.uniq	4002	2741
./GB4029024_S24/ATAGATAC_readname.txt.R1.bed.hg18.uniq	16337	11896
./GB4029024_S24/ATCTGATG_readname.txt.R1.bed.hg18.uniq	4049	2981
./GB4029024_S24/ATGACTGT_readname.txt.R1.bed.hg18.uniq	10463	5935
./GB4029024_S24/ATGGACTG_readname.txt.R1.bed.hg18.uniq	1206340	178114
./GB4029024_S24/ATGGCTGT_readname.txt.R1.bed.hg18.uniq	352396	51687
./GB4029024_S24/ATTAAGCG_readname.txt.R1.bed.hg18.uniq	51987	14012
./GB4029024_S24/ATTGGCGT_readname.txt.R1.bed.hg18.uniq	3048	2440
./GB4029024_S24/CAAGATAT_readname.txt.R1.bed.hg18.uniq	3841	2840
./GB4029024_S24/CAATGTGT_readname.txt.R1.bed.hg18.uniq	2500	1853
./GB4029024_S24/CAATTCGT_readname.txt.R1.bed.hg18.uniq	2017	1484
./GB4029024_S24/CACAGTTG_readname.txt.R1.bed.hg18.uniq	3784	2676
./GB4029024_S24/CACTCTTG_readname.txt.R1.bed.hg18.uniq	19592	5166
./GB4029024_S24/CAGTGATG_readname.txt.R1.bed.hg18.uniq	4851	3935
./GB4029024_S24/CATAACTT_readname.txt.R1.bed.hg18.uniq	2818	1933
./GB4029024_S24/CATATGCT_readname.txt.R1.bed.hg18.uniq	16095	5005
./GB4029024_S24/CATGGTGT_readname.txt.R1.bed.hg18.uniq	2841	2089
./GB4029024_S24/CATGTAGA_readname.txt.R1.bed.hg18.uniq	4399	3501
./GB4029024_S24/CATGTATT_readname.txt.R1.bed.hg18.uniq	6938	5147
./GB4029024_S24/CATGTGTG_readname.txt.R1.bed.hg18.uniq	4164	2749
./GB4029024_S24/CCTCATGT_readname.txt.R1.bed.hg18.uniq	2712	1790
./GB4029024_S24/CGAGAATG_readname.txt.R1.bed.hg18.uniq	9700	7231
./GB4029024_S24/CGATTACA_readname.txt.R1.bed.hg18.uniq	3679	2729
./GB4029024_S24/CGTAATTA_readname.txt.R1.bed.hg18.uniq	943	847
./GB4029024_S24/CTAAGTGT_readname.txt.R1.bed.hg18.uniq	2485	1785
./GB4029024_S24/CTAGTGTG_readname.txt.R1.bed.hg18.uniq	4258	3215
./GB4029024_S24/CTTCGTTG_readname.txt.R1.bed.hg18.uniq	2659	1934
./GB4029024_S24/GACTGTGT_readname.txt.R1.bed.hg18.uniq	1646	1168
./GB4029024_S24/GAGACCTT_readname.txt.R1.bed.hg18.uniq	131116	19989
./GB4029024_S24/GATAACCA_readname.txt.R1.bed.hg18.uniq	12514	9251
./GB4029024_S24/GATATTGT_readname.txt.R1.bed.hg18.uniq	4492	3482
./GB4029024_S24/GATGGCTT_readname.txt.R1.bed.hg18.uniq	2576	1767
./GB4029024_S24/GCGTAATT_readname.txt.R1.bed.hg18.uniq	5708	4402
./GB4029024_S24/GGAACTGT_readname.txt.R1.bed.hg18.uniq	57254	11108
./GB4029024_S24/GGTCAATG_readname.txt.R1.bed.hg18.uniq	9118	6929
./GB4029024_S24/GTACCGAT_readname.txt.R1.bed.hg18.uniq	2918	2110
./GB4029024_S24/GTCTCCTA_readname.txt.R1.bed.hg18.uniq	75373	11199
./GB4029024_S24/TAACGTGT_readname.txt.R1.bed.hg18.uniq	5680	4126
./GB4029024_S24/TAAGGTGT_readname.txt.R1.bed.hg18.uniq	4616	3440
./GB4029024_S24/TACACTGT_readname.txt.R1.bed.hg18.uniq	22505	14232
./GB4029024_S24/TACAGTGT_readname.txt.R1.bed.hg18.uniq	3489	2689
./GB4029024_S24/TAGCAGTT_readname.txt.R1.bed.hg18.uniq	4125	2947
./GB4029024_S24/TAGTTCTG_readname.txt.R1.bed.hg18.uniq	4099	3104
./GB4029024_S24/TCAAGTTG_readname.txt.R1.bed.hg18.uniq	2702	1961
./GB4029024_S24/TCAGCTTG_readname.txt.R1.bed.hg18.uniq	3871	2874
./GB4029024_S24/TCATCGTG_readname.txt.R1.bed.hg18.uniq	6575	4484
./GB4029024_S24/TCCGGTAT_readname.txt.R1.bed.hg18.uniq	3913	3003
./GB4029024_S24/TCCTGCTG_readname.txt.R1.bed.hg18.uniq	2262	1563
./GB4029024_S24/TCGTCGAT_readname.txt.R1.bed.hg18.uniq	11594	4958
./GB4029024_S24/TCTACTGT_readname.txt.R1.bed.hg18.uniq	18639	4712
./GB4029024_S24/TCTGTTGT_readname.txt.R1.bed.hg18.uniq	3628	2687
./GB4029024_S24/TGCAGACA_readname.txt.R1.bed.hg18.uniq	21359	6894
./GB4029024_S24/TTCACGAT_readname.txt.R1.bed.hg18.uniq	116146	18724
./GB4029025_S25/AAGAATCT_readname.txt.R1.bed.hg18.uniq	4535	3391
./GB4029025_S25/AAGAGGTT_readname.txt.R1.bed.hg18.uniq	75530	11682
./GB4029025_S25/AATCGGAT_readname.txt.R1.bed.hg18.uniq	5529	4103
./GB4029025_S25/ACGTACGT_readname.txt.R1.bed.hg18.uniq	136070	18694
./GB4029025_S25/ACGTACTC_readname.txt.R1.bed.hg18.uniq	5126	3942
./GB4029025_S25/ACTGCATG_readname.txt.R1.bed.hg18.uniq	49271	13221
./GB4029025_S25/AGAGTTGT_readname.txt.R1.bed.hg18.uniq	4813	3446
./GB4029025_S25/AGCAATCC_readname.txt.R1.bed.hg18.uniq	8116	6111
./GB4029025_S25/AGTTGACC_readname.txt.R1.bed.hg18.uniq	3956	3002
./GB4029025_S25/ATAGATAC_readname.txt.R1.bed.hg18.uniq	22104	6031
./GB4029025_S25/ATCTGATG_readname.txt.R1.bed.hg18.uniq	6870	5006
./GB4029025_S25/ATGACTGT_readname.txt.R1.bed.hg18.uniq	41235	9990
./GB4029025_S25/ATGGACTG_readname.txt.R1.bed.hg18.uniq	4888	3750
./GB4029025_S25/ATGGCTGT_readname.txt.R1.bed.hg18.uniq	4430	3353
./GB4029025_S25/ATTAAGCG_readname.txt.R1.bed.hg18.uniq	7783	6121
./GB4029025_S25/ATTGGCGT_readname.txt.R1.bed.hg18.uniq	3426	2705
./GB4029025_S25/CAAGATAT_readname.txt.R1.bed.hg18.uniq	6169	4651
./GB4029025_S25/CAATGTGT_readname.txt.R1.bed.hg18.uniq	6165	4520
./GB4029025_S25/CAATTCGT_readname.txt.R1.bed.hg18.uniq	2395	1823
./GB4029025_S25/CACAGTTG_readname.txt.R1.bed.hg18.uniq	280857	36966
./GB4029025_S25/CACTCTTG_readname.txt.R1.bed.hg18.uniq	29297	5771
./GB4029025_S25/CAGTGATG_readname.txt.R1.bed.hg18.uniq	5296	4022
./GB4029025_S25/CATAACTT_readname.txt.R1.bed.hg18.uniq	178938	23718
./GB4029025_S25/CATATGCT_readname.txt.R1.bed.hg18.uniq	9990	3521
./GB4029025_S25/CATGGTGT_readname.txt.R1.bed.hg18.uniq	3659	2657
./GB4029025_S25/CATGTAGA_readname.txt.R1.bed.hg18.uniq	5507	4191
./GB4029025_S25/CATGTATT_readname.txt.R1.bed.hg18.uniq	9043	6627
./GB4029025_S25/CATGTGTG_readname.txt.R1.bed.hg18.uniq	4346	3229
./GB4029025_S25/CCTCATGT_readname.txt.R1.bed.hg18.uniq	2467	1843
./GB4029025_S25/CGAGAATG_readname.txt.R1.bed.hg18.uniq	3740	2786
./GB4029025_S25/CGATTACA_readname.txt.R1.bed.hg18.uniq	4718	3565
./GB4029025_S25/CGTAATTA_readname.txt.R1.bed.hg18.uniq	9172	4136
./GB4029025_S25/CTAAGTGT_readname.txt.R1.bed.hg18.uniq	2037	1425
./GB4029025_S25/CTAGTGTG_readname.txt.R1.bed.hg18.uniq	4282	3213
./GB4029025_S25/CTTCGTTG_readname.txt.R1.bed.hg18.uniq	40770	7301
./GB4029025_S25/GACTGTGT_readname.txt.R1.bed.hg18.uniq	8640	3192
./GB4029025_S25/GAGACCTT_readname.txt.R1.bed.hg18.uniq	7903	5947
./GB4029025_S25/GATAACCA_readname.txt.R1.bed.hg18.uniq	27722	17738
./GB4029025_S25/GATATTGT_readname.txt.R1.bed.hg18.uniq	7139	5452
./GB4029025_S25/GATGGCTT_readname.txt.R1.bed.hg18.uniq	2590	1899
./GB4029025_S25/GCGTAATT_readname.txt.R1.bed.hg18.uniq	207422	27706
./GB4029025_S25/GGAACTGT_readname.txt.R1.bed.hg18.uniq	2504	1910
./GB4029025_S25/GGTCAATG_readname.txt.R1.bed.hg18.uniq	5924	4505
./GB4029025_S25/GTACCGAT_readname.txt.R1.bed.hg18.uniq	4061	3126
./GB4029025_S25/GTCTCCTA_readname.txt.R1.bed.hg18.uniq	18910	6464
./GB4029025_S25/TAACGTGT_readname.txt.R1.bed.hg18.uniq	6414	4855
./GB4029025_S25/TAAGGTGT_readname.txt.R1.bed.hg18.uniq	481149	64621
./GB4029025_S25/TACACTGT_readname.txt.R1.bed.hg18.uniq	123062	26646
./GB4029025_S25/TACAGTGT_readname.txt.R1.bed.hg18.uniq	22743	6159
./GB4029025_S25/TAGCAGTT_readname.txt.R1.bed.hg18.uniq	4845	3540
./GB4029025_S25/TAGTTCTG_readname.txt.R1.bed.hg18.uniq	4357	3286
./GB4029025_S25/TCAAGTTG_readname.txt.R1.bed.hg18.uniq	8887	4008
./GB4029025_S25/TCAGCTTG_readname.txt.R1.bed.hg18.uniq	4689	3622
./GB4029025_S25/TCATCGTG_readname.txt.R1.bed.hg18.uniq	592791	76313
./GB4029025_S25/TCCGGTAT_readname.txt.R1.bed.hg18.uniq	249128	33018
./GB4029025_S25/TCCTGCTG_readname.txt.R1.bed.hg18.uniq	2424	1787
./GB4029025_S25/TCGTCGAT_readname.txt.R1.bed.hg18.uniq	4669	3638
./GB4029025_S25/TCTACTGT_readname.txt.R1.bed.hg18.uniq	2443	1914
./GB4029025_S25/TCTGTTGT_readname.txt.R1.bed.hg18.uniq	4223	3182
./GB4029025_S25/TGCAGACA_readname.txt.R1.bed.hg18.uniq	235639	32416
./GB4029025_S25/TTCACGAT_readname.txt.R1.bed.hg18.uniq	5952	4554
./GB4029026_S26/AAGAATCT_readname.txt.R1.bed.hg18.uniq	120480	19707
./GB4029026_S26/AAGAGGTT_readname.txt.R1.bed.hg18.uniq	52311	9213
./GB4029026_S26/AATCGGAT_readname.txt.R1.bed.hg18.uniq	5466	4026
./GB4029026_S26/ACGTACGT_readname.txt.R1.bed.hg18.uniq	3957	2824
./GB4029026_S26/ACGTACTC_readname.txt.R1.bed.hg18.uniq	17912	6281
./GB4029026_S26/ACTGCATG_readname.txt.R1.bed.hg18.uniq	7045	5336
./GB4029026_S26/AGAGTTGT_readname.txt.R1.bed.hg18.uniq	3115	2497
./GB4029026_S26/AGCAATCC_readname.txt.R1.bed.hg18.uniq	7079	5245
./GB4029026_S26/AGTTGACC_readname.txt.R1.bed.hg18.uniq	3551	2801
./GB4029026_S26/ATAGATAC_readname.txt.R1.bed.hg18.uniq	125184	19301
./GB4029026_S26/ATCTGATG_readname.txt.R1.bed.hg18.uniq	3796	2900
./GB4029026_S26/ATGACTGT_readname.txt.R1.bed.hg18.uniq	5457	4245
./GB4029026_S26/ATGGACTG_readname.txt.R1.bed.hg18.uniq	4452	3322
./GB4029026_S26/ATGGCTGT_readname.txt.R1.bed.hg18.uniq	3554	2785
./GB4029026_S26/ATTAAGCG_readname.txt.R1.bed.hg18.uniq	5591	4332
./GB4029026_S26/ATTGGCGT_readname.txt.R1.bed.hg18.uniq	8160	6076
./GB4029026_S26/CAAGATAT_readname.txt.R1.bed.hg18.uniq	3625	2826
./GB4029026_S26/CAATGTGT_readname.txt.R1.bed.hg18.uniq	2602	2020
./GB4029026_S26/CAATTCGT_readname.txt.R1.bed.hg18.uniq	2924	2146
./GB4029026_S26/CACAGTTG_readname.txt.R1.bed.hg18.uniq	3307	2464
./GB4029026_S26/CACTCTTG_readname.txt.R1.bed.hg18.uniq	2637	1906
./GB4029026_S26/CAGTGATG_readname.txt.R1.bed.hg18.uniq	59024	10894
./GB4029026_S26/CATAACTT_readname.txt.R1.bed.hg18.uniq	46927	7925
./GB4029026_S26/CATATGCT_readname.txt.R1.bed.hg18.uniq	2669	2277
./GB4029026_S26/CATGGTGT_readname.txt.R1.bed.hg18.uniq	3893	2850
./GB4029026_S26/CATGTAGA_readname.txt.R1.bed.hg18.uniq	50871	9336
./GB4029026_S26/CATGTATT_readname.txt.R1.bed.hg18.uniq	9681	7619
./GB4029026_S26/CATGTGTG_readname.txt.R1.bed.hg18.uniq	4076	2964
./GB4029026_S26/CCTCATGT_readname.txt.R1.bed.hg18.uniq	109778	17049
./GB4029026_S26/CGAGAATG_readname.txt.R1.bed.hg18.uniq	25763	5665
./GB4029026_S26/CGATTACA_readname.txt.R1.bed.hg18.uniq	3591	2663
./GB4029026_S26/CGTAATTA_readname.txt.R1.bed.hg18.uniq	3452	2771
./GB4029026_S26/CTAAGTGT_readname.txt.R1.bed.hg18.uniq	2796	2018
./GB4029026_S26/CTAGTGTG_readname.txt.R1.bed.hg18.uniq	3667	2703
./GB4029026_S26/CTTCGTTG_readname.txt.R1.bed.hg18.uniq	8934	2915
./GB4029026_S26/GACTGTGT_readname.txt.R1.bed.hg18.uniq	30544	5929
./GB4029026_S26/GAGACCTT_readname.txt.R1.bed.hg18.uniq	4750	3625
./GB4029026_S26/GATAACCA_readname.txt.R1.bed.hg18.uniq	12842	9579
./GB4029026_S26/GATATTGT_readname.txt.R1.bed.hg18.uniq	11747	4733
./GB4029026_S26/GATGGCTT_readname.txt.R1.bed.hg18.uniq	10049	3327
./GB4029026_S26/GCGTAATT_readname.txt.R1.bed.hg18.uniq	4311	3380
./GB4029026_S26/GGAACTGT_readname.txt.R1.bed.hg18.uniq	13263	4389
./GB4029026_S26/GGTCAATG_readname.txt.R1.bed.hg18.uniq	5347	4247
./GB4029026_S26/GTACCGAT_readname.txt.R1.bed.hg18.uniq	3253	2549
./GB4029026_S26/GTCTCCTA_readname.txt.R1.bed.hg18.uniq	4358	3374
./GB4029026_S26/TAACGTGT_readname.txt.R1.bed.hg18.uniq	5555	4009
./GB4029026_S26/TAAGGTGT_readname.txt.R1.bed.hg18.uniq	9037	4486
./GB4029026_S26/TACACTGT_readname.txt.R1.bed.hg18.uniq	12735	9629
./GB4029026_S26/TACAGTGT_readname.txt.R1.bed.hg18.uniq	3432	2603
./GB4029026_S26/TAGCAGTT_readname.txt.R1.bed.hg18.uniq	4508	3465
./GB4029026_S26/TAGTTCTG_readname.txt.R1.bed.hg18.uniq	3816	2854
./GB4029026_S26/TCAAGTTG_readname.txt.R1.bed.hg18.uniq	2520	1941
./GB4029026_S26/TCAGCTTG_readname.txt.R1.bed.hg18.uniq	3757	2914
./GB4029026_S26/TCATCGTG_readname.txt.R1.bed.hg18.uniq	6999	5230
./GB4029026_S26/TCCGGTAT_readname.txt.R1.bed.hg18.uniq	4127	3201
./GB4029026_S26/TCCTGCTG_readname.txt.R1.bed.hg18.uniq	2127	1642
./GB4029026_S26/TCGTCGAT_readname.txt.R1.bed.hg18.uniq	5255	3977
./GB4029026_S26/TCTACTGT_readname.txt.R1.bed.hg18.uniq	19449	4796
./GB4029026_S26/TCTGTTGT_readname.txt.R1.bed.hg18.uniq	3402	2608
./GB4029026_S26/TGCAGACA_readname.txt.R1.bed.hg18.uniq	4194	3141
./GB4029026_S26/TTCACGAT_readname.txt.R1.bed.hg18.uniq	5049	3707
./GB4029027_S27/AAGAATCT_readname.txt.R1.bed.hg18.uniq	89878	15142
./GB4029027_S27/AAGAGGTT_readname.txt.R1.bed.hg18.uniq	3345	2592
./GB4029027_S27/AATCGGAT_readname.txt.R1.bed.hg18.uniq	50278	10844
./GB4029027_S27/ACGTACGT_readname.txt.R1.bed.hg18.uniq	42616	11468
./GB4029027_S27/ACGTACTC_readname.txt.R1.bed.hg18.uniq	10810	7168
./GB4029027_S27/ACTGCATG_readname.txt.R1.bed.hg18.uniq	20711	15194
./GB4029027_S27/AGAGTTGT_readname.txt.R1.bed.hg18.uniq	65450	13039
./GB4029027_S27/AGCAATCC_readname.txt.R1.bed.hg18.uniq	11745	8604
./GB4029027_S27/AGTTGACC_readname.txt.R1.bed.hg18.uniq	106423	18109
./GB4029027_S27/ATAGATAC_readname.txt.R1.bed.hg18.uniq	3585	2755
./GB4029027_S27/ATCTGATG_readname.txt.R1.bed.hg18.uniq	3624	2870
./GB4029027_S27/ATGACTGT_readname.txt.R1.bed.hg18.uniq	5809	4573
./GB4029027_S27/ATGGACTG_readname.txt.R1.bed.hg18.uniq	40071	10236
./GB4029027_S27/ATGGCTGT_readname.txt.R1.bed.hg18.uniq	21843	11027
./GB4029027_S27/ATTAAGCG_readname.txt.R1.bed.hg18.uniq	5784	4810
./GB4029027_S27/ATTGGCGT_readname.txt.R1.bed.hg18.uniq	3005	2508
./GB4029027_S27/CAAGATAT_readname.txt.R1.bed.hg18.uniq	6751	5152
./GB4029027_S27/CAATGTGT_readname.txt.R1.bed.hg18.uniq	2735	2092
./GB4029027_S27/CAATTCGT_readname.txt.R1.bed.hg18.uniq	54340	26869
./GB4029027_S27/CACAGTTG_readname.txt.R1.bed.hg18.uniq	28361	7017
./GB4029027_S27/CACTCTTG_readname.txt.R1.bed.hg18.uniq	1817	1270
./GB4029027_S27/CAGTGATG_readname.txt.R1.bed.hg18.uniq	4620	3661
./GB4029027_S27/CATAACTT_readname.txt.R1.bed.hg18.uniq	142611	28809
./GB4029027_S27/CATATGCT_readname.txt.R1.bed.hg18.uniq	4013	3314
./GB4029027_S27/CATGGTGT_readname.txt.R1.bed.hg18.uniq	3091	2373
./GB4029027_S27/CATGTAGA_readname.txt.R1.bed.hg18.uniq	3631	2878
./GB4029027_S27/CATGTATT_readname.txt.R1.bed.hg18.uniq	9817	7244
./GB4029027_S27/CATGTGTG_readname.txt.R1.bed.hg18.uniq	5725	4305
./GB4029027_S27/CCTCATGT_readname.txt.R1.bed.hg18.uniq	2240	1726
./GB4029027_S27/CGAGAATG_readname.txt.R1.bed.hg18.uniq	9236	3844
./GB4029027_S27/CGATTACA_readname.txt.R1.bed.hg18.uniq	3960	3180
./GB4029027_S27/CGTAATTA_readname.txt.R1.bed.hg18.uniq	79752	20412
./GB4029027_S27/CTAAGTGT_readname.txt.R1.bed.hg18.uniq	156389	22672
./GB4029027_S27/CTAGTGTG_readname.txt.R1.bed.hg18.uniq	6157	4659
./GB4029027_S27/CTTCGTTG_readname.txt.R1.bed.hg18.uniq	2330	1799
./GB4029027_S27/GACTGTGT_readname.txt.R1.bed.hg18.uniq	1626	1349
./GB4029027_S27/GAGACCTT_readname.txt.R1.bed.hg18.uniq	6259	4935
./GB4029027_S27/GATAACCA_readname.txt.R1.bed.hg18.uniq	258804	44786
./GB4029027_S27/GATATTGT_readname.txt.R1.bed.hg18.uniq	4440	3537
./GB4029027_S27/GATGGCTT_readname.txt.R1.bed.hg18.uniq	2438	1758
./GB4029027_S27/GCGTAATT_readname.txt.R1.bed.hg18.uniq	7491	5641
./GB4029027_S27/GGAACTGT_readname.txt.R1.bed.hg18.uniq	56988	9428
./GB4029027_S27/GGTCAATG_readname.txt.R1.bed.hg18.uniq	101085	18165
./GB4029027_S27/GTACCGAT_readname.txt.R1.bed.hg18.uniq	2814	2201
./GB4029027_S27/GTCTCCTA_readname.txt.R1.bed.hg18.uniq	6141	4738
./GB4029027_S27/TAACGTGT_readname.txt.R1.bed.hg18.uniq	5728	4420
./GB4029027_S27/TAAGGTGT_readname.txt.R1.bed.hg18.uniq	5715	4524
./GB4029027_S27/TACACTGT_readname.txt.R1.bed.hg18.uniq	49615	17970
./GB4029027_S27/TACAGTGT_readname.txt.R1.bed.hg18.uniq	3622	2829
./GB4029027_S27/TAGCAGTT_readname.txt.R1.bed.hg18.uniq	5338	4006
./GB4029027_S27/TAGTTCTG_readname.txt.R1.bed.hg18.uniq	11901	4969
./GB4029027_S27/TCAAGTTG_readname.txt.R1.bed.hg18.uniq	2782	2207
./GB4029027_S27/TCAGCTTG_readname.txt.R1.bed.hg18.uniq	3683	2938
./GB4029027_S27/TCATCGTG_readname.txt.R1.bed.hg18.uniq	6183	4642
./GB4029027_S27/TCCGGTAT_readname.txt.R1.bed.hg18.uniq	14619	5584
./GB4029027_S27/TCCTGCTG_readname.txt.R1.bed.hg18.uniq	2186	1703
./GB4029027_S27/TCGTCGAT_readname.txt.R1.bed.hg18.uniq	13267	9648
./GB4029027_S27/TCTACTGT_readname.txt.R1.bed.hg18.uniq	2475	1804
./GB4029027_S27/TCTGTTGT_readname.txt.R1.bed.hg18.uniq	23772	6381
./GB4029027_S27/TGCAGACA_readname.txt.R1.bed.hg18.uniq	4126	3208
./GB4029027_S27/TTCACGAT_readname.txt.R1.bed.hg18.uniq	4871	3743
./GB4029028_S28/AAGAATCT_readname.txt.R1.bed.hg18.uniq	132291	20727
./GB4029028_S28/AAGAGGTT_readname.txt.R1.bed.hg18.uniq	3932	2823
./GB4029028_S28/AATCGGAT_readname.txt.R1.bed.hg18.uniq	4932	3613
./GB4029028_S28/ACGTACGT_readname.txt.R1.bed.hg18.uniq	5615	4068
./GB4029028_S28/ACGTACTC_readname.txt.R1.bed.hg18.uniq	34432	9306
./GB4029028_S28/ACTGCATG_readname.txt.R1.bed.hg18.uniq	9090	6454
./GB4029028_S28/AGAGTTGT_readname.txt.R1.bed.hg18.uniq	3569	2794
./GB4029028_S28/AGCAATCC_readname.txt.R1.bed.hg18.uniq	11285	8022
./GB4029028_S28/AGTTGACC_readname.txt.R1.bed.hg18.uniq	4211	3057
./GB4029028_S28/ATAGATAC_readname.txt.R1.bed.hg18.uniq	4866	3676
./GB4029028_S28/ATCTGATG_readname.txt.R1.bed.hg18.uniq	4592	3455
./GB4029028_S28/ATGACTGT_readname.txt.R1.bed.hg18.uniq	6843	5041
./GB4029028_S28/ATGGACTG_readname.txt.R1.bed.hg18.uniq	8418	5978
./GB4029028_S28/ATGGCTGT_readname.txt.R1.bed.hg18.uniq	4282	3195
./GB4029028_S28/ATTAAGCG_readname.txt.R1.bed.hg18.uniq	11408	8733
./GB4029028_S28/ATTGGCGT_readname.txt.R1.bed.hg18.uniq	3568	2829
./GB4029028_S28/CAAGATAT_readname.txt.R1.bed.hg18.uniq	132649	20230
./GB4029028_S28/CAATGTGT_readname.txt.R1.bed.hg18.uniq	34816	8168
./GB4029028_S28/CAATTCGT_readname.txt.R1.bed.hg18.uniq	75470	11406
./GB4029028_S28/CACAGTTG_readname.txt.R1.bed.hg18.uniq	3852	2782
./GB4029028_S28/CACTCTTG_readname.txt.R1.bed.hg18.uniq	4376	3120
./GB4029028_S28/CAGTGATG_readname.txt.R1.bed.hg18.uniq	5328	3974
./GB4029028_S28/CATAACTT_readname.txt.R1.bed.hg18.uniq	4836	3603
./GB4029028_S28/CATATGCT_readname.txt.R1.bed.hg18.uniq	2256	1853
./GB4029028_S28/CATGGTGT_readname.txt.R1.bed.hg18.uniq	3463	2417
./GB4029028_S28/CATGTAGA_readname.txt.R1.bed.hg18.uniq	3671	2820
./GB4029028_S28/CATGTATT_readname.txt.R1.bed.hg18.uniq	360345	49709
./GB4029028_S28/CATGTGTG_readname.txt.R1.bed.hg18.uniq	4623	3309
./GB4029028_S28/CCTCATGT_readname.txt.R1.bed.hg18.uniq	3421	1945
./GB4029028_S28/CGAGAATG_readname.txt.R1.bed.hg18.uniq	3439	2480
./GB4029028_S28/CGATTACA_readname.txt.R1.bed.hg18.uniq	8058	6096
./GB4029028_S28/CGTAATTA_readname.txt.R1.bed.hg18.uniq	5441	4438
./GB4029028_S28/CTAAGTGT_readname.txt.R1.bed.hg18.uniq	2732	1958
./GB4029028_S28/CTAGTGTG_readname.txt.R1.bed.hg18.uniq	280857	41483
./GB4029028_S28/CTTCGTTG_readname.txt.R1.bed.hg18.uniq	22445	5093
./GB4029028_S28/GACTGTGT_readname.txt.R1.bed.hg18.uniq	2355	1626
./GB4029028_S28/GAGACCTT_readname.txt.R1.bed.hg18.uniq	24214	8357
./GB4029028_S28/GATAACCA_readname.txt.R1.bed.hg18.uniq	101447	22907
./GB4029028_S28/GATATTGT_readname.txt.R1.bed.hg18.uniq	5285	3919
./GB4029028_S28/GATGGCTT_readname.txt.R1.bed.hg18.uniq	15861	7797
./GB4029028_S28/GCGTAATT_readname.txt.R1.bed.hg18.uniq	5384	4001
./GB4029028_S28/GGAACTGT_readname.txt.R1.bed.hg18.uniq	2697	1998
./GB4029028_S28/GGTCAATG_readname.txt.R1.bed.hg18.uniq	44009	15651
./GB4029028_S28/GTACCGAT_readname.txt.R1.bed.hg18.uniq	52323	9890
./GB4029028_S28/GTCTCCTA_readname.txt.R1.bed.hg18.uniq	5312	3956
./GB4029028_S28/TAACGTGT_readname.txt.R1.bed.hg18.uniq	233760	35908
./GB4029028_S28/TAAGGTGT_readname.txt.R1.bed.hg18.uniq	5857	4237
./GB4029028_S28/TACACTGT_readname.txt.R1.bed.hg18.uniq	16978	12394
./GB4029028_S28/TACAGTGT_readname.txt.R1.bed.hg18.uniq	4428	3265
./GB4029028_S28/TAGCAGTT_readname.txt.R1.bed.hg18.uniq	4314	3168
./GB4029028_S28/TAGTTCTG_readname.txt.R1.bed.hg18.uniq	44477	8867
./GB4029028_S28/TCAAGTTG_readname.txt.R1.bed.hg18.uniq	18870	5659
./GB4029028_S28/TCAGCTTG_readname.txt.R1.bed.hg18.uniq	4597	3436
./GB4029028_S28/TCATCGTG_readname.txt.R1.bed.hg18.uniq	14161	9994
./GB4029028_S28/TCCGGTAT_readname.txt.R1.bed.hg18.uniq	7703	5715
./GB4029028_S28/TCCTGCTG_readname.txt.R1.bed.hg18.uniq	40601	7078
./GB4029028_S28/TCGTCGAT_readname.txt.R1.bed.hg18.uniq	17183	6177
./GB4029028_S28/TCTACTGT_readname.txt.R1.bed.hg18.uniq	3891	2942
./GB4029028_S28/TCTGTTGT_readname.txt.R1.bed.hg18.uniq	30651	7097
./GB4029028_S28/TGCAGACA_readname.txt.R1.bed.hg18.uniq	4543	3399
./GB4029028_S28/TTCACGAT_readname.txt.R1.bed.hg18.uniq	5755	4225
./GB4029029_S29/AAGAATCT_readname.txt.R1.bed.hg18.uniq	26236	8397
./GB4029029_S29/AAGAGGTT_readname.txt.R1.bed.hg18.uniq	285972	39741
./GB4029029_S29/AATCGGAT_readname.txt.R1.bed.hg18.uniq	21459	7660
./GB4029029_S29/ACGTACGT_readname.txt.R1.bed.hg18.uniq	73871	13564
./GB4029029_S29/ACGTACTC_readname.txt.R1.bed.hg18.uniq	8785	6580
./GB4029029_S29/ACTGCATG_readname.txt.R1.bed.hg18.uniq	18740	9758
./GB4029029_S29/AGAGTTGT_readname.txt.R1.bed.hg18.uniq	12185	8675
./GB4029029_S29/AGCAATCC_readname.txt.R1.bed.hg18.uniq	9532	6895
./GB4029029_S29/AGTTGACC_readname.txt.R1.bed.hg18.uniq	5178	3814
./GB4029029_S29/ATAGATAC_readname.txt.R1.bed.hg18.uniq	5360	4019
./GB4029029_S29/ATCTGATG_readname.txt.R1.bed.hg18.uniq	5826	4241
./GB4029029_S29/ATGACTGT_readname.txt.R1.bed.hg18.uniq	110522	19751
./GB4029029_S29/ATGGACTG_readname.txt.R1.bed.hg18.uniq	51414	12962
./GB4029029_S29/ATGGCTGT_readname.txt.R1.bed.hg18.uniq	18551	13275
./GB4029029_S29/ATTAAGCG_readname.txt.R1.bed.hg18.uniq	8701	6741
./GB4029029_S29/ATTGGCGT_readname.txt.R1.bed.hg18.uniq	3885	2918
./GB4029029_S29/CAAGATAT_readname.txt.R1.bed.hg18.uniq	45994	10050
./GB4029029_S29/CAATGTGT_readname.txt.R1.bed.hg18.uniq	14754	4992
./GB4029029_S29/CAATTCGT_readname.txt.R1.bed.hg18.uniq	3088	2214
./GB4029029_S29/CACAGTTG_readname.txt.R1.bed.hg18.uniq	5283	3857
./GB4029029_S29/CACTCTTG_readname.txt.R1.bed.hg18.uniq	229523	32593
./GB4029029_S29/CAGTGATG_readname.txt.R1.bed.hg18.uniq	6912	4993
./GB4029029_S29/CATAACTT_readname.txt.R1.bed.hg18.uniq	239133	30776
./GB4029029_S29/CATATGCT_readname.txt.R1.bed.hg18.uniq	1567	1337
./GB4029029_S29/CATGGTGT_readname.txt.R1.bed.hg18.uniq	143584	20813
./GB4029029_S29/CATGTAGA_readname.txt.R1.bed.hg18.uniq	5042	3938
./GB4029029_S29/CATGTATT_readname.txt.R1.bed.hg18.uniq	18301	8783
./GB4029029_S29/CATGTGTG_readname.txt.R1.bed.hg18.uniq	5885	4275
./GB4029029_S29/CCTCATGT_readname.txt.R1.bed.hg18.uniq	3481	2447
./GB4029029_S29/CGAGAATG_readname.txt.R1.bed.hg18.uniq	4339	3215
./GB4029029_S29/CGATTACA_readname.txt.R1.bed.hg18.uniq	44411	10569
./GB4029029_S29/CGTAATTA_readname.txt.R1.bed.hg18.uniq	6811	3962
./GB4029029_S29/CTAAGTGT_readname.txt.R1.bed.hg18.uniq	2826	1909
./GB4029029_S29/CTAGTGTG_readname.txt.R1.bed.hg18.uniq	6633	4995
./GB4029029_S29/CTTCGTTG_readname.txt.R1.bed.hg18.uniq	3026	2268
./GB4029029_S29/GACTGTGT_readname.txt.R1.bed.hg18.uniq	2294	1747
./GB4029029_S29/GAGACCTT_readname.txt.R1.bed.hg18.uniq	144848	22584
./GB4029029_S29/GATAACCA_readname.txt.R1.bed.hg18.uniq	82307	24858
./GB4029029_S29/GATATTGT_readname.txt.R1.bed.hg18.uniq	154112	25885
./GB4029029_S29/GATGGCTT_readname.txt.R1.bed.hg18.uniq	5754	4023
./GB4029029_S29/GCGTAATT_readname.txt.R1.bed.hg18.uniq	105019	18795
./GB4029029_S29/GGAACTGT_readname.txt.R1.bed.hg18.uniq	10013	7132
./GB4029029_S29/GGTCAATG_readname.txt.R1.bed.hg18.uniq	170176	24567
./GB4029029_S29/GTACCGAT_readname.txt.R1.bed.hg18.uniq	68370	12656
./GB4029029_S29/GTCTCCTA_readname.txt.R1.bed.hg18.uniq	317615	40671
./GB4029029_S29/TAACGTGT_readname.txt.R1.bed.hg18.uniq	10191	7245
./GB4029029_S29/TAAGGTGT_readname.txt.R1.bed.hg18.uniq	6763	4759
./GB4029029_S29/TACACTGT_readname.txt.R1.bed.hg18.uniq	109873	27506
./GB4029029_S29/TACAGTGT_readname.txt.R1.bed.hg18.uniq	28226	8007
./GB4029029_S29/TAGCAGTT_readname.txt.R1.bed.hg18.uniq	5605	4100
./GB4029029_S29/TAGTTCTG_readname.txt.R1.bed.hg18.uniq	12631	8943
./GB4029029_S29/TCAAGTTG_readname.txt.R1.bed.hg18.uniq	3667	2726
./GB4029029_S29/TCAGCTTG_readname.txt.R1.bed.hg18.uniq	5987	4463
./GB4029029_S29/TCATCGTG_readname.txt.R1.bed.hg18.uniq	649582	88068
./GB4029029_S29/TCCGGTAT_readname.txt.R1.bed.hg18.uniq	9662	7199
./GB4029029_S29/TCCTGCTG_readname.txt.R1.bed.hg18.uniq	2884	2213
./GB4029029_S29/TCGTCGAT_readname.txt.R1.bed.hg18.uniq	844821	105613
./GB4029029_S29/TCTACTGT_readname.txt.R1.bed.hg18.uniq	3481	2649
./GB4029029_S29/TCTGTTGT_readname.txt.R1.bed.hg18.uniq	9163	7291
./GB4029029_S29/TGCAGACA_readname.txt.R1.bed.hg18.uniq	5765	4301
./GB4029029_S29/TTCACGAT_readname.txt.R1.bed.hg18.uniq	13443	7014
./GB4029030_S30/AAGAATCT_readname.txt.R1.bed.hg18.uniq	27887	7705
./GB4029030_S30/AAGAGGTT_readname.txt.R1.bed.hg18.uniq	4592	3411
./GB4029030_S30/AATCGGAT_readname.txt.R1.bed.hg18.uniq	5432	4110
./GB4029030_S30/ACGTACGT_readname.txt.R1.bed.hg18.uniq	4269	3132
./GB4029030_S30/ACGTACTC_readname.txt.R1.bed.hg18.uniq	6519	5168
./GB4029030_S30/ACTGCATG_readname.txt.R1.bed.hg18.uniq	9033	6885
./GB4029030_S30/AGAGTTGT_readname.txt.R1.bed.hg18.uniq	4027	3281
./GB4029030_S30/AGCAATCC_readname.txt.R1.bed.hg18.uniq	36471	11784
./GB4029030_S30/AGTTGACC_readname.txt.R1.bed.hg18.uniq	802292	95072
./GB4029030_S30/ATAGATAC_readname.txt.R1.bed.hg18.uniq	4699	3619
./GB4029030_S30/ATCTGATG_readname.txt.R1.bed.hg18.uniq	5476	4167
./GB4029030_S30/ATGACTGT_readname.txt.R1.bed.hg18.uniq	302906	44555
./GB4029030_S30/ATGGACTG_readname.txt.R1.bed.hg18.uniq	47059	42806
./GB4029030_S30/ATGGCTGT_readname.txt.R1.bed.hg18.uniq	5005	3980
./GB4029030_S30/ATTAAGCG_readname.txt.R1.bed.hg18.uniq	11036	6874
./GB4029030_S30/ATTGGCGT_readname.txt.R1.bed.hg18.uniq	185537	27755
./GB4029030_S30/CAAGATAT_readname.txt.R1.bed.hg18.uniq	4278	3085
./GB4029030_S30/CAATGTGT_readname.txt.R1.bed.hg18.uniq	3198	2400
./GB4029030_S30/CAATTCGT_readname.txt.R1.bed.hg18.uniq	2731	2090
./GB4029030_S30/CACAGTTG_readname.txt.R1.bed.hg18.uniq	70436	11005
./GB4029030_S30/CACTCTTG_readname.txt.R1.bed.hg18.uniq	2248	1621
./GB4029030_S30/CAGTGATG_readname.txt.R1.bed.hg18.uniq	86868	14849
./GB4029030_S30/CATAACTT_readname.txt.R1.bed.hg18.uniq	3662	2744
./GB4029030_S30/CATATGCT_readname.txt.R1.bed.hg18.uniq	972	852
./GB4029030_S30/CATGGTGT_readname.txt.R1.bed.hg18.uniq	60009	10022
./GB4029030_S30/CATGTAGA_readname.txt.R1.bed.hg18.uniq	4176	3289
./GB4029030_S30/CATGTATT_readname.txt.R1.bed.hg18.uniq	316531	175480
./GB4029030_S30/CATGTGTG_readname.txt.R1.bed.hg18.uniq	5114	3736
./GB4029030_S30/CCTCATGT_readname.txt.R1.bed.hg18.uniq	22653	10649
./GB4029030_S30/CGAGAATG_readname.txt.R1.bed.hg18.uniq	5968	4524
./GB4029030_S30/CGATTACA_readname.txt.R1.bed.hg18.uniq	33375	23345
./GB4029030_S30/CGTAATTA_readname.txt.R1.bed.hg18.uniq	528	478
./GB4029030_S30/CTAAGTGT_readname.txt.R1.bed.hg18.uniq	3008	2037
./GB4029030_S30/CTAGTGTG_readname.txt.R1.bed.hg18.uniq	4805	3731
./GB4029030_S30/CTTCGTTG_readname.txt.R1.bed.hg18.uniq	2962	2255
./GB4029030_S30/GACTGTGT_readname.txt.R1.bed.hg18.uniq	2140	1611
./GB4029030_S30/GAGACCTT_readname.txt.R1.bed.hg18.uniq	44377	13640
./GB4029030_S30/GATAACCA_readname.txt.R1.bed.hg18.uniq	376817	53874
./GB4029030_S30/GATATTGT_readname.txt.R1.bed.hg18.uniq	6387	4804
./GB4029030_S30/GATGGCTT_readname.txt.R1.bed.hg18.uniq	84390	14636
./GB4029030_S30/GCGTAATT_readname.txt.R1.bed.hg18.uniq	6064	4543
./GB4029030_S30/GGAACTGT_readname.txt.R1.bed.hg18.uniq	161561	22818
./GB4029030_S30/GGTCAATG_readname.txt.R1.bed.hg18.uniq	7101	5418
./GB4029030_S30/GTACCGAT_readname.txt.R1.bed.hg18.uniq	3781	2928
./GB4029030_S30/GTCTCCTA_readname.txt.R1.bed.hg18.uniq	7164	5391
./GB4029030_S30/TAACGTGT_readname.txt.R1.bed.hg18.uniq	65600	15263
./GB4029030_S30/TAAGGTGT_readname.txt.R1.bed.hg18.uniq	6045	4409
./GB4029030_S30/TACACTGT_readname.txt.R1.bed.hg18.uniq	19032	14504
./GB4029030_S30/TACAGTGT_readname.txt.R1.bed.hg18.uniq	4383	3380
./GB4029030_S30/TAGCAGTT_readname.txt.R1.bed.hg18.uniq	16098	11394
./GB4029030_S30/TAGTTCTG_readname.txt.R1.bed.hg18.uniq	5007	3849
./GB4029030_S30/TCAAGTTG_readname.txt.R1.bed.hg18.uniq	3370	2530
./GB4029030_S30/TCAGCTTG_readname.txt.R1.bed.hg18.uniq	4788	3660
./GB4029030_S30/TCATCGTG_readname.txt.R1.bed.hg18.uniq	10629	7833
./GB4029030_S30/TCCGGTAT_readname.txt.R1.bed.hg18.uniq	136120	19155
./GB4029030_S30/TCCTGCTG_readname.txt.R1.bed.hg18.uniq	3348	2496
./GB4029030_S30/TCGTCGAT_readname.txt.R1.bed.hg18.uniq	16763	8515
./GB4029030_S30/TCTACTGT_readname.txt.R1.bed.hg18.uniq	2956	2212
./GB4029030_S30/TCTGTTGT_readname.txt.R1.bed.hg18.uniq	7848	5953
./GB4029030_S30/TGCAGACA_readname.txt.R1.bed.hg18.uniq	7325	5893
./GB4029030_S30/TTCACGAT_readname.txt.R1.bed.hg18.uniq	7922	5888
./GB4029031_S31/AAGAATCT_readname.txt.R1.bed.hg18.uniq	14333	6514
./GB4029031_S31/AAGAGGTT_readname.txt.R1.bed.hg18.uniq	7248	5458
./GB4029031_S31/AATCGGAT_readname.txt.R1.bed.hg18.uniq	84193	14686
./GB4029031_S31/ACGTACGT_readname.txt.R1.bed.hg18.uniq	66918	10826
./GB4029031_S31/ACGTACTC_readname.txt.R1.bed.hg18.uniq	6045	4732
./GB4029031_S31/ACTGCATG_readname.txt.R1.bed.hg18.uniq	8214	6410
./GB4029031_S31/AGAGTTGT_readname.txt.R1.bed.hg18.uniq	4938	3823
./GB4029031_S31/AGCAATCC_readname.txt.R1.bed.hg18.uniq	50177	12514
./GB4029031_S31/AGTTGACC_readname.txt.R1.bed.hg18.uniq	3751	2953
./GB4029031_S31/ATAGATAC_readname.txt.R1.bed.hg18.uniq	3641	2886
./GB4029031_S31/ATCTGATG_readname.txt.R1.bed.hg18.uniq	4048	3220
./GB4029031_S31/ATGACTGT_readname.txt.R1.bed.hg18.uniq	1414128	197895
./GB4029031_S31/ATGGACTG_readname.txt.R1.bed.hg18.uniq	4639	3551
./GB4029031_S31/ATGGCTGT_readname.txt.R1.bed.hg18.uniq	31059	8679
./GB4029031_S31/ATTAAGCG_readname.txt.R1.bed.hg18.uniq	6070	5009
./GB4029031_S31/ATTGGCGT_readname.txt.R1.bed.hg18.uniq	2897	2356
./GB4029031_S31/CAAGATAT_readname.txt.R1.bed.hg18.uniq	3710	2853
./GB4029031_S31/CAATGTGT_readname.txt.R1.bed.hg18.uniq	4176	3182
./GB4029031_S31/CAATTCGT_readname.txt.R1.bed.hg18.uniq	5458	4489
./GB4029031_S31/CACAGTTG_readname.txt.R1.bed.hg18.uniq	7395	5607
./GB4029031_S31/CACTCTTG_readname.txt.R1.bed.hg18.uniq	2206	1688
./GB4029031_S31/CAGTGATG_readname.txt.R1.bed.hg18.uniq	4803	3750
./GB4029031_S31/CATAACTT_readname.txt.R1.bed.hg18.uniq	34660	6750
./GB4029031_S31/CATATGCT_readname.txt.R1.bed.hg18.uniq	82487	19969
./GB4029031_S31/CATGGTGT_readname.txt.R1.bed.hg18.uniq	3502	2709
./GB4029031_S31/CATGTAGA_readname.txt.R1.bed.hg18.uniq	3479	2744
./GB4029031_S31/CATGTATT_readname.txt.R1.bed.hg18.uniq	5922	4769
./GB4029031_S31/CATGTGTG_readname.txt.R1.bed.hg18.uniq	91350	15735
./GB4029031_S31/CCTCATGT_readname.txt.R1.bed.hg18.uniq	2291	1763
./GB4029031_S31/CGAGAATG_readname.txt.R1.bed.hg18.uniq	7362	5704
./GB4029031_S31/CGATTACA_readname.txt.R1.bed.hg18.uniq	52841	9590
./GB4029031_S31/CGTAATTA_readname.txt.R1.bed.hg18.uniq	42080	15856
./GB4029031_S31/CTAAGTGT_readname.txt.R1.bed.hg18.uniq	10620	3565
./GB4029031_S31/CTAGTGTG_readname.txt.R1.bed.hg18.uniq	14594	6366
./GB4029031_S31/CTTCGTTG_readname.txt.R1.bed.hg18.uniq	18393	10374
./GB4029031_S31/GACTGTGT_readname.txt.R1.bed.hg18.uniq	5813	3245
./GB4029031_S31/GAGACCTT_readname.txt.R1.bed.hg18.uniq	4983	3895
./GB4029031_S31/GATAACCA_readname.txt.R1.bed.hg18.uniq	13609	10643
./GB4029031_S31/GATATTGT_readname.txt.R1.bed.hg18.uniq	5627	3832
./GB4029031_S31/GATGGCTT_readname.txt.R1.bed.hg18.uniq	9952	7391
./GB4029031_S31/GCGTAATT_readname.txt.R1.bed.hg18.uniq	10970	7985
./GB4029031_S31/GGAACTGT_readname.txt.R1.bed.hg18.uniq	2369	1878
./GB4029031_S31/GGTCAATG_readname.txt.R1.bed.hg18.uniq	523028	70388
./GB4029031_S31/GTACCGAT_readname.txt.R1.bed.hg18.uniq	3758	2816
./GB4029031_S31/GTCTCCTA_readname.txt.R1.bed.hg18.uniq	7850	6469
./GB4029031_S31/TAACGTGT_readname.txt.R1.bed.hg18.uniq	7950	5904
./GB4029031_S31/TAAGGTGT_readname.txt.R1.bed.hg18.uniq	4890	3687
./GB4029031_S31/TACACTGT_readname.txt.R1.bed.hg18.uniq	14733	11681
./GB4029031_S31/TACAGTGT_readname.txt.R1.bed.hg18.uniq	4026	2890
./GB4029031_S31/TAGCAGTT_readname.txt.R1.bed.hg18.uniq	30925	7593
./GB4029031_S31/TAGTTCTG_readname.txt.R1.bed.hg18.uniq	4695	3440
./GB4029031_S31/TCAAGTTG_readname.txt.R1.bed.hg18.uniq	2901	2149
./GB4029031_S31/TCAGCTTG_readname.txt.R1.bed.hg18.uniq	3672	2900
./GB4029031_S31/TCATCGTG_readname.txt.R1.bed.hg18.uniq	349721	52129
./GB4029031_S31/TCCGGTAT_readname.txt.R1.bed.hg18.uniq	4260	3370
./GB4029031_S31/TCCTGCTG_readname.txt.R1.bed.hg18.uniq	92385	16183
./GB4029031_S31/TCGTCGAT_readname.txt.R1.bed.hg18.uniq	5532	4168
./GB4029031_S31/TCTACTGT_readname.txt.R1.bed.hg18.uniq	2644	2040
./GB4029031_S31/TCTGTTGT_readname.txt.R1.bed.hg18.uniq	4017	3131
./GB4029031_S31/TGCAGACA_readname.txt.R1.bed.hg18.uniq	6275	4977
./GB4029031_S31/TTCACGAT_readname.txt.R1.bed.hg18.uniq	5161	3953
./GB4029032_S32/AAGAATCT_readname.txt.R1.bed.hg18.uniq	377755	55342
./GB4029032_S32/AAGAGGTT_readname.txt.R1.bed.hg18.uniq	3934	2717
./GB4029032_S32/AATCGGAT_readname.txt.R1.bed.hg18.uniq	115977	17387
./GB4029032_S32/ACGTACGT_readname.txt.R1.bed.hg18.uniq	15775	6908
./GB4029032_S32/ACGTACTC_readname.txt.R1.bed.hg18.uniq	4893	3747
./GB4029032_S32/ACTGCATG_readname.txt.R1.bed.hg18.uniq	68831	13414
./GB4029032_S32/AGAGTTGT_readname.txt.R1.bed.hg18.uniq	9833	4747
./GB4029032_S32/AGCAATCC_readname.txt.R1.bed.hg18.uniq	8064	5893
./GB4029032_S32/AGTTGACC_readname.txt.R1.bed.hg18.uniq	4061	3080
./GB4029032_S32/ATAGATAC_readname.txt.R1.bed.hg18.uniq	3957	2960
./GB4029032_S32/ATCTGATG_readname.txt.R1.bed.hg18.uniq	4338	3272
./GB4029032_S32/ATGACTGT_readname.txt.R1.bed.hg18.uniq	105901	20799
./GB4029032_S32/ATGGACTG_readname.txt.R1.bed.hg18.uniq	4594	3373
./GB4029032_S32/ATGGCTGT_readname.txt.R1.bed.hg18.uniq	4067	2898
./GB4029032_S32/ATTAAGCG_readname.txt.R1.bed.hg18.uniq	10338	7962
./GB4029032_S32/ATTGGCGT_readname.txt.R1.bed.hg18.uniq	38478	8091
./GB4029032_S32/CAAGATAT_readname.txt.R1.bed.hg18.uniq	3524	2470
./GB4029032_S32/CAATGTGT_readname.txt.R1.bed.hg18.uniq	2991	2275
./GB4029032_S32/CAATTCGT_readname.txt.R1.bed.hg18.uniq	41882	8362
./GB4029032_S32/CACAGTTG_readname.txt.R1.bed.hg18.uniq	3650	2688
./GB4029032_S32/CACTCTTG_readname.txt.R1.bed.hg18.uniq	1667	1214
./GB4029032_S32/CAGTGATG_readname.txt.R1.bed.hg18.uniq	6312	4576
./GB4029032_S32/CATAACTT_readname.txt.R1.bed.hg18.uniq	2982	2192
./GB4029032_S32/CATATGCT_readname.txt.R1.bed.hg18.uniq	935	815
./GB4029032_S32/CATGGTGT_readname.txt.R1.bed.hg18.uniq	285777	41233
./GB4029032_S32/CATGTAGA_readname.txt.R1.bed.hg18.uniq	10263	7434
./GB4029032_S32/CATGTATT_readname.txt.R1.bed.hg18.uniq	6837	4934
./GB4029032_S32/CATGTGTG_readname.txt.R1.bed.hg18.uniq	46459	9639
./GB4029032_S32/CCTCATGT_readname.txt.R1.bed.hg18.uniq	2600	1704
./GB4029032_S32/CGAGAATG_readname.txt.R1.bed.hg18.uniq	3475	2408
./GB4029032_S32/CGATTACA_readname.txt.R1.bed.hg18.uniq	3920	2940
./GB4029032_S32/CGTAATTA_readname.txt.R1.bed.hg18.uniq	666	607
./GB4029032_S32/CTAAGTGT_readname.txt.R1.bed.hg18.uniq	2976	2067
./GB4029032_S32/CTAGTGTG_readname.txt.R1.bed.hg18.uniq	4149	3069
./GB4029032_S32/CTTCGTTG_readname.txt.R1.bed.hg18.uniq	2253	1583
./GB4029032_S32/GACTGTGT_readname.txt.R1.bed.hg18.uniq	1729	1415
./GB4029032_S32/GAGACCTT_readname.txt.R1.bed.hg18.uniq	17118	5405
./GB4029032_S32/GATAACCA_readname.txt.R1.bed.hg18.uniq	94949	23433
./GB4029032_S32/GATATTGT_readname.txt.R1.bed.hg18.uniq	5170	3792
./GB4029032_S32/GATGGCTT_readname.txt.R1.bed.hg18.uniq	214420	29957
./GB4029032_S32/GCGTAATT_readname.txt.R1.bed.hg18.uniq	18320	6825
./GB4029032_S32/GGAACTGT_readname.txt.R1.bed.hg18.uniq	2335	1789
./GB4029032_S32/GGTCAATG_readname.txt.R1.bed.hg18.uniq	5618	4193
./GB4029032_S32/GTACCGAT_readname.txt.R1.bed.hg18.uniq	3104	2359
./GB4029032_S32/GTCTCCTA_readname.txt.R1.bed.hg18.uniq	117290	17268
./GB4029032_S32/TAACGTGT_readname.txt.R1.bed.hg18.uniq	579490	82538
./GB4029032_S32/TAAGGTGT_readname.txt.R1.bed.hg18.uniq	22411	16188
./GB4029032_S32/TACACTGT_readname.txt.R1.bed.hg18.uniq	37333	15473
./GB4029032_S32/TACAGTGT_readname.txt.R1.bed.hg18.uniq	3935	2791
./GB4029032_S32/TAGCAGTT_readname.txt.R1.bed.hg18.uniq	40346	8488
./GB4029032_S32/TAGTTCTG_readname.txt.R1.bed.hg18.uniq	7661	5610
./GB4029032_S32/TCAAGTTG_readname.txt.R1.bed.hg18.uniq	3476	2655
./GB4029032_S32/TCAGCTTG_readname.txt.R1.bed.hg18.uniq	4077	2987
./GB4029032_S32/TCATCGTG_readname.txt.R1.bed.hg18.uniq	49782	10841
./GB4029032_S32/TCCGGTAT_readname.txt.R1.bed.hg18.uniq	4750	3587
./GB4029032_S32/TCCTGCTG_readname.txt.R1.bed.hg18.uniq	2210	1725
./GB4029032_S32/TCGTCGAT_readname.txt.R1.bed.hg18.uniq	4503	3330
./GB4029032_S32/TCTACTGT_readname.txt.R1.bed.hg18.uniq	6994	4957
./GB4029032_S32/TCTGTTGT_readname.txt.R1.bed.hg18.uniq	4563	3087
./GB4029032_S32/TGCAGACA_readname.txt.R1.bed.hg18.uniq	387654	51238
./GB4029032_S32/TTCACGAT_readname.txt.R1.bed.hg18.uniq	5449	3999
./GB4029033_S33/AAGAATCT_readname.txt.R1.bed.hg18.uniq	20688	5955
./GB4029033_S33/AAGAGGTT_readname.txt.R1.bed.hg18.uniq	3771	2621
./GB4029033_S33/AATCGGAT_readname.txt.R1.bed.hg18.uniq	11914	8770
./GB4029033_S33/ACGTACGT_readname.txt.R1.bed.hg18.uniq	3649	2634
./GB4029033_S33/ACGTACTC_readname.txt.R1.bed.hg18.uniq	4543	3441
./GB4029033_S33/ACTGCATG_readname.txt.R1.bed.hg18.uniq	8182	5650
./GB4029033_S33/AGAGTTGT_readname.txt.R1.bed.hg18.uniq	3442	2534
./GB4029033_S33/AGCAATCC_readname.txt.R1.bed.hg18.uniq	7044	5104
./GB4029033_S33/AGTTGACC_readname.txt.R1.bed.hg18.uniq	3721	2690
./GB4029033_S33/ATAGATAC_readname.txt.R1.bed.hg18.uniq	3938	2977
./GB4029033_S33/ATCTGATG_readname.txt.R1.bed.hg18.uniq	9151	6637
./GB4029033_S33/ATGACTGT_readname.txt.R1.bed.hg18.uniq	6661	4715
./GB4029033_S33/ATGGACTG_readname.txt.R1.bed.hg18.uniq	5112	3409
./GB4029033_S33/ATGGCTGT_readname.txt.R1.bed.hg18.uniq	3802	2753
./GB4029033_S33/ATTAAGCG_readname.txt.R1.bed.hg18.uniq	9576	7373
./GB4029033_S33/ATTGGCGT_readname.txt.R1.bed.hg18.uniq	3131	2426
./GB4029033_S33/CAAGATAT_readname.txt.R1.bed.hg18.uniq	3534	2450
./GB4029033_S33/CAATGTGT_readname.txt.R1.bed.hg18.uniq	3474	2527
./GB4029033_S33/CAATTCGT_readname.txt.R1.bed.hg18.uniq	9467	3352
./GB4029033_S33/CACAGTTG_readname.txt.R1.bed.hg18.uniq	4923	3644
./GB4029033_S33/CACTCTTG_readname.txt.R1.bed.hg18.uniq	10910	4062
./GB4029033_S33/CAGTGATG_readname.txt.R1.bed.hg18.uniq	4721	3446
./GB4029033_S33/CATAACTT_readname.txt.R1.bed.hg18.uniq	5176	3706
./GB4029033_S33/CATATGCT_readname.txt.R1.bed.hg18.uniq	949	847
./GB4029033_S33/CATGGTGT_readname.txt.R1.bed.hg18.uniq	244414	37942
./GB4029033_S33/CATGTAGA_readname.txt.R1.bed.hg18.uniq	9434	4572
./GB4029033_S33/CATGTATT_readname.txt.R1.bed.hg18.uniq	90049	17725
./GB4029033_S33/CATGTGTG_readname.txt.R1.bed.hg18.uniq	4101	2954
./GB4029033_S33/CCTCATGT_readname.txt.R1.bed.hg18.uniq	20518	4419
./GB4029033_S33/CGAGAATG_readname.txt.R1.bed.hg18.uniq	3312	2426
./GB4029033_S33/CGATTACA_readname.txt.R1.bed.hg18.uniq	47586	10673
./GB4029033_S33/CGTAATTA_readname.txt.R1.bed.hg18.uniq	8946	5357
./GB4029033_S33/CTAAGTGT_readname.txt.R1.bed.hg18.uniq	2016	1297
./GB4029033_S33/CTAGTGTG_readname.txt.R1.bed.hg18.uniq	15020	5337
./GB4029033_S33/CTTCGTTG_readname.txt.R1.bed.hg18.uniq	2764	2032
./GB4029033_S33/GACTGTGT_readname.txt.R1.bed.hg18.uniq	1863	1331
./GB4029033_S33/GAGACCTT_readname.txt.R1.bed.hg18.uniq	4425	3456
./GB4029033_S33/GATAACCA_readname.txt.R1.bed.hg18.uniq	12733	9087
./GB4029033_S33/GATATTGT_readname.txt.R1.bed.hg18.uniq	91107	17096
./GB4029033_S33/GATGGCTT_readname.txt.R1.bed.hg18.uniq	3151	2161
./GB4029033_S33/GCGTAATT_readname.txt.R1.bed.hg18.uniq	315739	48166
./GB4029033_S33/GGAACTGT_readname.txt.R1.bed.hg18.uniq	2586	1904
./GB4029033_S33/GGTCAATG_readname.txt.R1.bed.hg18.uniq	6033	4531
./GB4029033_S33/GTACCGAT_readname.txt.R1.bed.hg18.uniq	111775	17374
./GB4029033_S33/GTCTCCTA_readname.txt.R1.bed.hg18.uniq	3856	2815
./GB4029033_S33/TAACGTGT_readname.txt.R1.bed.hg18.uniq	7903	5493
./GB4029033_S33/TAAGGTGT_readname.txt.R1.bed.hg18.uniq	5196	3693
[truncated: 72,873 more rows]
