# Supplementary material for: Multiplex indexing approach for the detection of DNase I hypersensitive sites in single cells
Source: Nucleic Acids Res. 2021 Mar 8;49(10):e56. doi: 10.1093/nar/gkab102 (PMC8191781; doi:10.1093/nar/gkab102)
Supplement: gkab102_Supplemental_Files [file gkab102_supplemental_files.zip › Supplementary_material3.xlsx]

## Sheet: Sheet2
Barcode P7 adaptor top (96)	top-cs1-p7-Gbc1	/5phos/ ACACTGACGACATGGTTCTACAGTTCCAGATCGGAAGAGCACACGTCTGAACTCCAGTCAC/3SpC3/	100nm	HPLC
	top-cs1-p7-Gbc2	/5phos/ ACACTGACGACATGGTTCTACAGTAGAAGATCGGAAGAGCACACGTCTGAACTCCAGTCAC/3SpC3/	100nm	HPLC
	top-cs1-p7-Gbc3	/5phos/ ACACTGACGACATGGTTCTACAACAGAAGATCGGAAGAGCACACGTCTGAACTCCAGTCAC/3SpC3/	100nm	HPLC
	top-cs1-p7-Gbc4	/5phos/ ACACTGACGACATGGTTCTACACGTTAAGATCGGAAGAGCACACGTCTGAACTCCAGTCAC/3SpC3/	100nm	HPLC
	top-cs1-p7-Gbc5	/5phos/ ACACTGACGACATGGTTCTACACCATGAGATCGGAAGAGCACACGTCTGAACTCCAGTCAC/3SpC3/	100nm	HPLC
	top-cs1-p7-Gbc6	/5phos/ ACACTGACGACATGGTTCTACAACTCTAGATCGGAAGAGCACACGTCTGAACTCCAGTCAC/3SpC3/	100nm	HPLC
	top-cs1-p7-Gbc7	/5phos/ ACACTGACGACATGGTTCTACACCTTAAGATCGGAAGAGCACACGTCTGAACTCCAGTCAC/3SpC3/	100nm	HPLC
	top-cs1-p7-Gbc8	/5phos/ ACACTGACGACATGGTTCTACAGCCATAGATCGGAAGAGCACACGTCTGAACTCCAGTCAC/3SpC3/	100nm	HPLC
	top-cs1-p7-Gbc9	/5phos/ ACACTGACGACATGGTTCTACAGTGTAAGATCGGAAGAGCACACGTCTGAACTCCAGTCAC/3SpC3/	100nm	HPLC
	top-cs1-p7-Gbc10	/5phos/ ACACTGACGACATGGTTCTACACATTGAGATCGGAAGAGCACACGTCTGAACTCCAGTCAC/3SpC3/	100nm	HPLC
	top-cs1-p7-Gbc11	/5phos/ ACACTGACGACATGGTTCTACAATATCAGATCGGAAGAGCACACGTCTGAACTCCAGTCAC/3SpC3/	100nm	HPLC
	top-cs1-p7-Gbc12	/5phos/ ACACTGACGACATGGTTCTACAGTCATAGATCGGAAGAGCACACGTCTGAACTCCAGTCAC/3SpC3/	100nm	HPLC
	top-cs1-p7-Gbc13	/5phos/ ACACTGACGACATGGTTCTACACTTAGAGATCGGAAGAGCACACGTCTGAACTCCAGTCAC/3SpC3/	100nm	HPLC
	top-cs1-p7-Gbc14	/5phos/ ACACTGACGACATGGTTCTACATGAGGAGATCGGAAGAGCACACGTCTGAACTCCAGTCAC/3SpC3/	100nm	HPLC
	top-cs1-p7-Gbc15	/5phos/ ACACTGACGACATGGTTCTACACAGTCAGATCGGAAGAGCACACGTCTGAACTCCAGTCAC/3SpC3/	100nm	HPLC
	top-cs1-p7-Gbc16	/5phos/ ACACTGACGACATGGTTCTACAGCAGGAAGATCGGAAGAGCACACGTCTGAACTCCAGTCAC/3SpC3/	100nm	HPLC
	top-cs1-p7-Gbc17	/5phos/ ACACTGACGACATGGTTCTACATTCTCGAGATCGGAAGAGCACACGTCTGAACTCCAGTCAC/3SpC3/	100nm	HPLC
	top-cs1-p7-Gbc18	/5phos/ ACACTGACGACATGGTTCTACAACGAAGAGATCGGAAGAGCACACGTCTGAACTCCAGTCAC/3SpC3/	100nm	HPLC
	top-cs1-p7-Gbc19	/5phos/ ACACTGACGACATGGTTCTACAGAACTAAGATCGGAAGAGCACACGTCTGAACTCCAGTCAC/3SpC3/	100nm	HPLC
	top-cs1-p7-Gbc20	/5phos/ ACACTGACGACATGGTTCTACATCAGATAGATCGGAAGAGCACACGTCTGAACTCCAGTCAC/3SpC3/	100nm	HPLC
	top-cs1-p7-Gbc21	/5phos/ ACACTGACGACATGGTTCTACAAGAGTGAGATCGGAAGAGCACACGTCTGAACTCCAGTCAC/3SpC3/	100nm	HPLC
	top-cs1-p7-Gbc22	/5phos/ ACACTGACGACATGGTTCTACATGCAGTAGATCGGAAGAGCACACGTCTGAACTCCAGTCAC/3SpC3/	100nm	HPLC
	top-cs1-p7-Gbc23	/5phos/ ACACTGACGACATGGTTCTACAGTCCATAGATCGGAAGAGCACACGTCTGAACTCCAGTCAC/3SpC3/	100nm	HPLC
	top-cs1-p7-Gbc24	/5phos/ ACACTGACGACATGGTTCTACAACTTGAAGATCGGAAGAGCACACGTCTGAACTCCAGTCAC/3SpC3/	100nm	HPLC
	top-cs1-p7-Gbc25	/5phos/ ACACTGACGACATGGTTCTACACACATGAGATCGGAAGAGCACACGTCTGAACTCCAGTCAC/3SpC3/	100nm	HPLC
	top-cs1-p7-Gbc26	/5phos/ ACACTGACGACATGGTTCTACATCACTGAGATCGGAAGAGCACACGTCTGAACTCCAGTCAC/3SpC3/	100nm	HPLC
	top-cs1-p7-Gbc27	/5phos/ ACACTGACGACATGGTTCTACAACTGTGAGATCGGAAGAGCACACGTCTGAACTCCAGTCAC/3SpC3/	100nm	HPLC
	top-cs1-p7-Gbc28	/5phos/ ACACTGACGACATGGTTCTACATTGACCAGATCGGAAGAGCACACGTCTGAACTCCAGTCAC/3SpC3/	100nm	HPLC
	top-cs1-p7-Gbc29	/5phos/ ACACTGACGACATGGTTCTACACACTAGAGATCGGAAGAGCACACGTCTGAACTCCAGTCAC/3SpC3/	100nm	HPLC
	top-cs1-p7-Gbc30	/5phos/ ACACTGACGACATGGTTCTACACGATGAAGATCGGAAGAGCACACGTCTGAACTCCAGTCAC/3SpC3/	100nm	HPLC
	top-cs1-p7-Gbc31	/5phos/ ACACTGACGACATGGTTCTACAACCTCTTAGATCGGAAGAGCACACGTCTGAACTCCAGTCAC/3SpC3/	100nm	HPLC
	top-cs1-p7-Gbc32	/5phos/ ACACTGACGACATGGTTCTACAATACATGAGATCGGAAGAGCACACGTCTGAACTCCAGTCAC/3SpC3/	100nm	HPLC
	top-cs1-p7-Gbc33	/5phos/ ACACTGACGACATGGTTCTACAAGGTCTCAGATCGGAAGAGCACACGTCTGAACTCCAGTCAC/3SpC3/	100nm	HPLC
	top-cs1-p7-Gbc34	/5phos/ ACACTGACGACATGGTTCTACAACTGCTAAGATCGGAAGAGCACACGTCTGAACTCCAGTCAC/3SpC3/	100nm	HPLC
	top-cs1-p7-Gbc35	/5phos/ ACACTGACGACATGGTTCTACATCGGTACAGATCGGAAGAGCACACGTCTGAACTCCAGTCAC/3SpC3/	100nm	HPLC
	top-cs1-p7-Gbc36	/5phos/ ACACTGACGACATGGTTCTACATCGTGAAAGATCGGAAGAGCACACGTCTGAACTCCAGTCAC/3SpC3/	100nm	HPLC
	top-cs1-p7-Gbc37	/5phos/ ACACTGACGACATGGTTCTACACGAATTGAGATCGGAAGAGCACACGTCTGAACTCCAGTCAC/3SpC3/	100nm	HPLC
	top-cs1-p7-Gbc38	/5phos/ ACACTGACGACATGGTTCTACAAGTTATGAGATCGGAAGAGCACACGTCTGAACTCCAGTCAC/3SpC3/	100nm	HPLC
	top-cs1-p7-Gbc39	/5phos/ ACACTGACGACATGGTTCTACACACTGTAAGATCGGAAGAGCACACGTCTGAACTCCAGTCAC/3SpC3/	100nm	HPLC
	top-cs1-p7-Gbc40	/5phos/ ACACTGACGACATGGTTCTACATATCTTGAGATCGGAAGAGCACACGTCTGAACTCCAGTCAC/3SpC3/	100nm	HPLC
	top-cs1-p7-Gbc41	/5phos/ ACACTGACGACATGGTTCTACATACCGGAAGATCGGAAGAGCACACGTCTGAACTCCAGTCAC/3SpC3/	100nm	HPLC
	top-cs1-p7-Gbc42	/5phos/ ACACTGACGACATGGTTCTACAGATTCTTAGATCGGAAGAGCACACGTCTGAACTCCAGTCAC/3SpC3/	100nm	HPLC
	top-cs1-p7-Gbc43	/5phos/ ACACTGACGACATGGTTCTACACGCCAATAGATCGGAAGAGCACACGTCTGAACTCCAGTCAC/3SpC3/	100nm	HPLC
	top-cs1-p7-Gbc44	/5phos/ ACACTGACGACATGGTTCTACACGTACGTAGATCGGAAGAGCACACGTCTGAACTCCAGTCAC/3SpC3/	100nm	HPLC
	top-cs1-p7-Gbc45	/5phos/ ACACTGACGACATGGTTCTACAATTACGCAGATCGGAAGAGCACACGTCTGAACTCCAGTCAC/3SpC3/	100nm	HPLC
	top-cs1-p7-Gbc46	/5phos/ ACACTGACGACATGGTTCTACAATCCGATTAGATCGGAAGAGCACACGTCTGAACTCCAGTCAC/3SpC3/	100nm	HPLC
	top-cs1-p7-Gbc47	/5phos/ ACACTGACGACATGGTTCTACATGTCTGCAAGATCGGAAGAGCACACGTCTGAACTCCAGTCAC/3SpC3/	100nm	HPLC
	top-cs1-p7-Gbc48	/5phos/ ACACTGACGACATGGTTCTACAGTATCTATAGATCGGAAGAGCACACGTCTGAACTCCAGTCAC/3SpC3/	100nm	HPLC
	top-cs1-p7-Gbc49	/5phos/ ACACTGACGACATGGTTCTACATCTACATGAGATCGGAAGAGCACACGTCTGAACTCCAGTCAC/3SpC3/	100nm	HPLC
	top-cs1-p7-Gbc50	/5phos/ ACACTGACGACATGGTTCTACAGGTCAACTAGATCGGAAGAGCACACGTCTGAACTCCAGTCAC/3SpC3/	100nm	HPLC
	top-cs1-p7-Gbc51	/5phos/ ACACTGACGACATGGTTCTACACGCTTAATAGATCGGAAGAGCACACGTCTGAACTCCAGTCAC/3SpC3/	100nm	HPLC
	top-cs1-p7-Gbc52	/5phos/ ACACTGACGACATGGTTCTACAAAGCCATCAGATCGGAAGAGCACACGTCTGAACTCCAGTCAC/3SpC3/	100nm	HPLC
	top-cs1-p7-Gbc53	/5phos/ ACACTGACGACATGGTTCTACATAGGAGACAGATCGGAAGAGCACACGTCTGAACTCCAGTCAC/3SpC3/	100nm	HPLC
	top-cs1-p7-Gbc54	/5phos/ ACACTGACGACATGGTTCTACATAATTACGAGATCGGAAGAGCACACGTCTGAACTCCAGTCAC/3SpC3/	100nm	HPLC
	top-cs1-p7-Gbc55	/5phos/ ACACTGACGACATGGTTCTACAATCGACGAAGATCGGAAGAGCACACGTCTGAACTCCAGTCAC/3SpC3/	100nm	HPLC
	top-cs1-p7-Gbc56	/5phos/ ACACTGACGACATGGTTCTACAGAGTACGTAGATCGGAAGAGCACACGTCTGAACTCCAGTCAC/3SpC3/	100nm	HPLC
	top-cs1-p7-Gbc57	/5phos/ ACACTGACGACATGGTTCTACATGTAATCGAGATCGGAAGAGCACACGTCTGAACTCCAGTCAC/3SpC3/	100nm	HPLC
	top-cs1-p7-Gbc58	/5phos/ ACACTGACGACATGGTTCTACAAGCATATGAGATCGGAAGAGCACACGTCTGAACTCCAGTCAC/3SpC3/	100nm	HPLC
	top-cs1-p7-Gbc59	/5phos/ ACACTGACGACATGGTTCTACACAAGCTGAAGATCGGAAGAGCACACGTCTGAACTCCAGTCAC/3SpC3/	100nm	HPLC
	top-cs1-p7-Gbc60	/5phos/ ACACTGACGACATGGTTCTACAGGATTGCTAGATCGGAAGAGCACACGTCTGAACTCCAGTCAC/3SpC3/	100nm	HPLC
	top-cs1-p7-Gbc61	/5phos/ ACACTGACGACATGGTTCTACATGGTTATCAGATCGGAAGAGCACACGTCTGAACTCCAGTCAC/3SpC3/	100nm	HPLC
	top-cs1-p7-Gbc62	/5phos/ ACACTGACGACATGGTTCTACAGGTGTCATAGATCGGAAGAGCACACGTCTGAACTCCAGTCAC/3SpC3/	100nm	HPLC
	top-cs1-p7-Gbc63	/5phos/ ACACTGACGACATGGTTCTACAAATCAGAGAGATCGGAAGAGCACACGTCTGAACTCCAGTCAC/3SpC3/	100nm	HPLC
	top-cs1-p7-Gbc64	/5phos/ ACACTGACGACATGGTTCTACATCTTAGTCAGATCGGAAGAGCACACGTCTGAACTCCAGTCAC/3SpC3/	100nm	HPLC
	top-cs1-p7-Gbc65	/5phos/ ACACTGACGACATGGTTCTACACTGATTCTAGATCGGAAGAGCACACGTCTGAACTCCAGTCAC/3SpC3/	100nm	HPLC
	top-cs1-p7-Gbc66	/5phos/ ACACTGACGACATGGTTCTACATCCGTCTAAGATCGGAAGAGCACACGTCTGAACTCCAGTCAC/3SpC3/	100nm	HPLC
	top-cs1-p7-Gbc67	/5phos/ ACACTGACGACATGGTTCTACAACGTTCACAGATCGGAAGAGCACACGTCTGAACTCCAGTCAC/3SpC3/	100nm	HPLC
	top-cs1-p7-Gbc68	/5phos/ ACACTGACGACATGGTTCTACATTCGCTCAAGATCGGAAGAGCACACGTCTGAACTCCAGTCAC/3SpC3/	100nm	HPLC
	top-cs1-p7-Gbc69	/5phos/ ACACTGACGACATGGTTCTACATACTAAGCAGATCGGAAGAGCACACGTCTGAACTCCAGTCAC/3SpC3/	100nm	HPLC
	top-cs1-p7-Gbc70	/5phos/ ACACTGACGACATGGTTCTACAGTGACTTGAGATCGGAAGAGCACACGTCTGAACTCCAGTCAC/3SpC3/	100nm	HPLC
	top-cs1-p7-Gbc71	/5phos/ ACACTGACGACATGGTTCTACAAACGCGTAAGATCGGAAGAGCACACGTCTGAACTCCAGTCAC/3SpC3/	100nm	HPLC
	top-cs1-p7-Gbc72	/5phos/ ACACTGACGACATGGTTCTACACTTGGTTAAGATCGGAAGAGCACACGTCTGAACTCCAGTCAC/3SpC3/	100nm	HPLC
	top-cs1-p7-Gbc73	/5phos/ ACACTGACGACATGGTTCTACAGATTGCAGAGATCGGAAGAGCACACGTCTGAACTCCAGTCAC/3SpC3/	100nm	HPLC
	top-cs1-p7-Gbc74	/5phos/ ACACTGACGACATGGTTCTACAGATATAACAGATCGGAAGAGCACACGTCTGAACTCCAGTCAC/3SpC3/	100nm	HPLC
	top-cs1-p7-Gbc75	/5phos/ ACACTGACGACATGGTTCTACACTACTAGGAGATCGGAAGAGCACACGTCTGAACTCCAGTCAC/3SpC3/	100nm	HPLC
	top-cs1-p7-Gbc76	/5phos/ ACACTGACGACATGGTTCTACACATGTCCAAGATCGGAAGAGCACACGTCTGAACTCCAGTCAC/3SpC3/	100nm	HPLC
	top-cs1-p7-Gbc77	/5phos/ ACACTGACGACATGGTTCTACATCGCATCAAGATCGGAAGAGCACACGTCTGAACTCCAGTCAC/3SpC3/	100nm	HPLC
	top-cs1-p7-Gbc78	/5phos/ ACACTGACGACATGGTTCTACAAGCAACCTAGATCGGAAGAGCACACGTCTGAACTCCAGTCAC/3SpC3/	100nm	HPLC
	top-cs1-p7-Gbc79	/5phos/ ACACTGACGACATGGTTCTACAGATGATCCAGATCGGAAGAGCACACGTCTGAACTCCAGTCAC/3SpC3/	100nm	HPLC
	top-cs1-p7-Gbc80	/5phos/ ACACTGACGACATGGTTCTACAAAGAGCTGAGATCGGAAGAGCACACGTCTGAACTCCAGTCAC/3SpC3/	100nm	HPLC
	top-cs1-p7-Gbc81	/5phos/ ACACTGACGACATGGTTCTACATGGCAGTTAGATCGGAAGAGCACACGTCTGAACTCCAGTCAC/3SpC3/	100nm	HPLC
	top-cs1-p7-Gbc82	/5phos/ ACACTGACGACATGGTTCTACAGTAGTTCGAGATCGGAAGAGCACACGTCTGAACTCCAGTCAC/3SpC3/	100nm	HPLC
	top-cs1-p7-Gbc83	/5phos/ ACACTGACGACATGGTTCTACAAGTCGTATAGATCGGAAGAGCACACGTCTGAACTCCAGTCAC/3SpC3/	100nm	HPLC
	top-cs1-p7-Gbc84	/5phos/ ACACTGACGACATGGTTCTACATTAATCGAAGATCGGAAGAGCACACGTCTGAACTCCAGTCAC/3SpC3/	100nm	HPLC
	top-cs1-p7-Gbc85	/5phos/ ACACTGACGACATGGTTCTACAGCTAACGAAGATCGGAAGAGCACACGTCTGAACTCCAGTCAC/3SpC3/	100nm	HPLC
	top-cs1-p7-Gbc86	/5phos/ ACACTGACGACATGGTTCTACAATACGCCAAGATCGGAAGAGCACACGTCTGAACTCCAGTCAC/3SpC3/	100nm	HPLC
	top-cs1-p7-Gbc87	/5phos/ ACACTGACGACATGGTTCTACAACGTGTGTAGATCGGAAGAGCACACGTCTGAACTCCAGTCAC/3SpC3/	100nm	HPLC
	top-cs1-p7-Gbc88	/5phos/ ACACTGACGACATGGTTCTACAATGCTTAAAGATCGGAAGAGCACACGTCTGAACTCCAGTCAC/3SpC3/	100nm	HPLC
	top-cs1-p7-Gbc89	/5phos/ ACACTGACGACATGGTTCTACATTAACGTCAGATCGGAAGAGCACACGTCTGAACTCCAGTCAC/3SpC3/	100nm	HPLC
	top-cs1-p7-Gbc90	/5phos/ ACACTGACGACATGGTTCTACATCAAGCCTAGATCGGAAGAGCACACGTCTGAACTCCAGTCAC/3SpC3/	100nm	HPLC
	top-cs1-p7-Gbc91	/5phos/ ACACTGACGACATGGTTCTACAAACGTCAGAGATCGGAAGAGCACACGTCTGAACTCCAGTCAC/3SpC3/	100nm	HPLC
	top-cs1-p7-Gbc92	/5phos/ ACACTGACGACATGGTTCTACACTAGTGAAAGATCGGAAGAGCACACGTCTGAACTCCAGTCAC/3SpC3/	100nm	HPLC
	top-cs1-p7-Gbc93	/5phos/ ACACTGACGACATGGTTCTACACAGCATATAGATCGGAAGAGCACACGTCTGAACTCCAGTCAC/3SpC3/	100nm	HPLC
	top-cs1-p7-Gbc94	/5phos/ ACACTGACGACATGGTTCTACATGACCTTGAGATCGGAAGAGCACACGTCTGAACTCCAGTCAC/3SpC3/	100nm	HPLC
	top-cs1-p7-Gbc95	/5phos/ ACACTGACGACATGGTTCTACATATCGCTCAGATCGGAAGAGCACACGTCTGAACTCCAGTCAC/3SpC3/	100nm	HPLC
	top-cs1-p7-Gbc96	/5phos/ ACACTGACGACATGGTTCTACACTGTCATTAGATCGGAAGAGCACACGTCTGAACTCCAGTCAC/3SpC3/	100nm	HPLC
Barcode P7 adaptor bottom	Bot p7 rcCS1-comm	TGTAGAACCATGTCGTCAGTGTC CCC CCC C/3ddC/	250nm	HPLC
Well index primer (96)	Cs2-2.0-rc#1	TACGGTAGCAGAGACTTGGTCTATCACGGTGACTGGAGTTCAGACGTGTGCTCTTCCG	25nm	STD
	Cs2-2.0-rc#2	TACGGTAGCAGAGACTTGGTCTCGATGTGTGACTGGAGTTCAGACGTGTGCTCTTCCG	25nm	STD
	Cs2-2.0-rc#3	TACGGTAGCAGAGACTTGGTCTTTAGGCGTGACTGGAGTTCAGACGTGTGCTCTTCCG	25nm	STD
	Cs2-2.0-rc#4	TACGGTAGCAGAGACTTGGTCTTGACCAGTGACTGGAGTTCAGACGTGTGCTCTTCCG	25nm	STD
	Cs2-2.0-rc#5	TACGGTAGCAGAGACTTGGTCTACAGTGGTGACTGGAGTTCAGACGTGTGCTCTTCCG	25nm	STD
	Cs2-2.0-rc#6	TACGGTAGCAGAGACTTGGTCTGCCAATGTGACTGGAGTTCAGACGTGTGCTCTTCCG	25nm	STD
	Cs2-2.0-rc#7	TACGGTAGCAGAGACTTGGTCTCAGATCGTGACTGGAGTTCAGACGTGTGCTCTTCCG	25nm	STD
	Cs2-2.0-rc#8	TACGGTAGCAGAGACTTGGTCTACTTGAGTGACTGGAGTTCAGACGTGTGCTCTTCCG	25nm	STD
	Cs2-2.0-rc#9	TACGGTAGCAGAGACTTGGTCTGATCAGGTGACTGGAGTTCAGACGTGTGCTCTTCCG	25nm	STD
	Cs2-2.0-rc#10	TACGGTAGCAGAGACTTGGTCTTAGCTTGTGACTGGAGTTCAGACGTGTGCTCTTCCG	25nm	STD
	Cs2-2.0-rc#11	TACGGTAGCAGAGACTTGGTCTGGCTACGTGACTGGAGTTCAGACGTGTGCTCTTCCG	25nm	STD
	Cs2-2.0-rc#12	TACGGTAGCAGAGACTTGGTCTCTTGTAGTGACTGGAGTTCAGACGTGTGCTCTTCCG	25nm	STD
	Cs2-2.0-rcM14	TACGGTAGCAGAGACTTGGTCTAGTTCCGTGACTGGAGTTCAGACGTGTGCTCTTCCG	25nm	STD
	Cs2-2.0-rcM18	TACGGTAGCAGAGACTTGGTCTGTCCGCGTGACTGGAGTTCAGACGTGTGCTCTTCCG	25nm	STD
	Cs2-2.0-rcM23	TACGGTAGCAGAGACTTGGTCTGAGTGGGTGACTGGAGTTCAGACGTGTGCTCTTCCG	25nm	STD
	Cs2-2.0-rcM25	TACGGTAGCAGAGACTTGGTCTACTGATGTGACTGGAGTTCAGACGTGTGCTCTTCCG	25nm	STD
	Cs2-2.0-rcM27	TACGGTAGCAGAGACTTGGTCTATTCCTGTGACTGGAGTTCAGACGTGTGCTCTTCCG	25nm	STD
	Cs2-2.0-rcM29	TACGGTAGCAGAGACTTGGTCTCAACTAGTGACTGGAGTTCAGACGTGTGCTCTTCCG	25nm	STD
	Cs2-2.0-rcM37	TACGGTAGCAGAGACTTGGTCTCGGAATGTGACTGGAGTTCAGACGTGTGCTCTTCCG	25nm	STD
	Cs2-2.0-rcM40	TACGGTAGCAGAGACTTGGTCTCTCAGAGTGACTGGAGTTCAGACGTGTGCTCTTCCG	25nm	STD
	Cs2-2.0-rcM42	TACGGTAGCAGAGACTTGGTCTTAATCGGTGACTGGAGTTCAGACGTGTGCTCTTCCG	25nm	STD
	Cs2-2.0-rcM45	TACGGTAGCAGAGACTTGGTCTTCATTCGTGACTGGAGTTCAGACGTGTGCTCTTCCG	25nm	STD
	Cs2-2.0-rcM46	TACGGTAGCAGAGACTTGGTCTTCCCGAGTGACTGGAGTTCAGACGTGTGCTCTTCCG	25nm	STD
	Cs2-2.0-rcM47	TACGGTAGCAGAGACTTGGTCTTCGAAGGTGACTGGAGTTCAGACGTGTGCTCTTCCG	25nm	STD
	Cs2-2.0-rcM13	TACGGTAGCAGAGACTTGGTCTAGTCAA GTGACTGGAGTTCAGACGTGTGCTCTTCCG	25nm	STD
	Cs2-2.0-rcM17	TACGGTAGCAGAGACTTGGTCTGTAGAG GTGACTGGAGTTCAGACGTGTGCTCTTCCG	25nm	STD
	Cs2-2.0-rcM21	TACGGTAGCAGAGACTTGGTCTGTTTCG GTGACTGGAGTTCAGACGTGTGCTCTTCCG	25nm	STD
	Cs2-2.0-rcM26	TACGGTAGCAGAGACTTGGTCTATGAGC GTGACTGGAGTTCAGACGTGTGCTCTTCCG	25nm	STD
	Cs2-2.0-rcM30	TACGGTAGCAGAGACTTGGTCTCACCGG GTGACTGGAGTTCAGACGTGTGCTCTTCCG	25nm	STD
	Cs2-2.0-rcM31	TACGGTAGCAGAGACTTGGTCTCACGAT GTGACTGGAGTTCAGACGTGTGCTCTTCCG	25nm	STD
	Cs2-2.0-rcM35	TACGGTAGCAGAGACTTGGTCTCATTTT GTGACTGGAGTTCAGACGTGTGCTCTTCCG	25nm	STD
	Cs2-2.0-rcM38	TACGGTAGCAGAGACTTGGTCTCTAGCT GTGACTGGAGTTCAGACGTGTGCTCTTCCG	25nm	STD
	Cs2-2.0-rcM41	TACGGTAGCAGAGACTTGGTCTGCGCTA GTGACTGGAGTTCAGACGTGTGCTCTTCCG	25nm	STD
	Cs2-2.0-rcM43	TACGGTAGCAGAGACTTGGTCTTACAGC GTGACTGGAGTTCAGACGTGTGCTCTTCCG	25nm	STD
	Cs2-2.0-rcM44	TACGGTAGCAGAGACTTGGTCTTATAAT GTGACTGGAGTTCAGACGTGTGCTCTTCCG	25nm	STD
	Cs2-2.0-rcM48	TACGGTAGCAGAGACTTGGTCTTCGGCA GTGACTGGAGTTCAGACGTGTGCTCTTCCG	25nm	STD
	Cs2-2.0-rcnew13	TACGGTAGCAGAGACTTGGTCTAACATAGTGACTGGAGTTCAGACGTGTGCTCTTCCG	25nm	STD
	Cs2-2.0-rcnew14	TACGGTAGCAGAGACTTGGTCTACACGCGTGACTGGAGTTCAGACGTGTGCTCTTCCG	25nm	STD
	Cs2-2.0-rcnew15	TACGGTAGCAGAGACTTGGTCTACCTCTGTGACTGGAGTTCAGACGTGTGCTCTTCCG	25nm	STD
	Cs2-2.0-rcnew16	TACGGTAGCAGAGACTTGGTCTCCATCAGTGACTGGAGTTCAGACGTGTGCTCTTCCG	25nm	STD
	Cs2-2.0-rcnew17	TACGGTAGCAGAGACTTGGTCTCGACAGGTGACTGGAGTTCAGACGTGTGCTCTTCCG	25nm	STD
	Cs2-2.0-rcnew18	TACGGTAGCAGAGACTTGGTCTCTGCGTGTGACTGGAGTTCAGACGTGTGCTCTTCCG	25nm	STD
	Cs2-2.0-rcnew19	TACGGTAGCAGAGACTTGGTCTGACGCAGTGACTGGAGTTCAGACGTGTGCTCTTCCG	25nm	STD
	Cs2-2.0-rcnew20	TACGGTAGCAGAGACTTGGTCTGGCGCAGTGACTGGAGTTCAGACGTGTGCTCTTCCG	25nm	STD
	Cs2-2.0-rcnew21	TACGGTAGCAGAGACTTGGTCTGGTAGTGTGACTGGAGTTCAGACGTGTGCTCTTCCG	25nm	STD
	Cs2-2.0-rcnew22	TACGGTAGCAGAGACTTGGTCTTATGTGGTGACTGGAGTTCAGACGTGTGCTCTTCCG	25nm	STD
	Cs2-2.0-rcnew23	TACGGTAGCAGAGACTTGGTCTTGTAGAGTGACTGGAGTTCAGACGTGTGCTCTTCCG	25nm	STD
	Cs2-2.0-rcnew24	TACGGTAGCAGAGACTTGGTCTTTGTAAGTGACTGGAGTTCAGACGTGTGCTCTTCCG	25nm	STD
	Cs2-2.0-rcindex-G1	TACGGTAGCAGAGACTTGGTCTGGTACGGTGACTGGAGTTCAGACGTGTGCTCTTCCG	25nm	STD
	Cs2-2.0-rcindex-G2	TACGGTAGCAGAGACTTGGTCTCGTGGCGTGACTGGAGTTCAGACGTGTGCTCTTCCG	25nm	STD
	Cs2-2.0-rcindex-G3	TACGGTAGCAGAGACTTGGTCTGCCATCGTGACTGGAGTTCAGACGTGTGCTCTTCCG	25nm	STD
	Cs2-2.0-rcindex-G4	TACGGTAGCAGAGACTTGGTCTTCACTGGTGACTGGAGTTCAGACGTGTGCTCTTCCG	25nm	STD
	Cs2-2.0-rcindex-G5	TACGGTAGCAGAGACTTGGTCTAGACTTGTGACTGGAGTTCAGACGTGTGCTCTTCCG	25nm	STD
	Cs2-2.0-rcindex-G6	TACGGTAGCAGAGACTTGGTCTAGCTAGGTGACTGGAGTTCAGACGTGTGCTCTTCCG	25nm	STD
	Cs2-2.0-rcindex-G7	TACGGTAGCAGAGACTTGGTCTACCAGTGTGACTGGAGTTCAGACGTGTGCTCTTCCG	25nm	STD
	Cs2-2.0-rcindex-G8	TACGGTAGCAGAGACTTGGTCTGACACTGTGACTGGAGTTCAGACGTGTGCTCTTCCG	25nm	STD
	Cs2-2.0-rcindex-G9	TACGGTAGCAGAGACTTGGTCTCGATCCGTGACTGGAGTTCAGACGTGTGCTCTTCCG	25nm	STD
	Cs2-2.0-rcindex-G10	TACGGTAGCAGAGACTTGGTCTAACCTGGTGACTGGAGTTCAGACGTGTGCTCTTCCG	25nm	STD
	Cs2-2.0-rcindex-G11	TACGGTAGCAGAGACTTGGTCTCATACGGTGACTGGAGTTCAGACGTGTGCTCTTCCG	25nm	STD
	Cs2-2.0-rcindex-G12	TACGGTAGCAGAGACTTGGTCTACGACTGTGACTGGAGTTCAGACGTGTGCTCTTCCG	25nm	STD
	Cs2-2.0-rcindex-G13	TACGGTAGCAGAGACTTGGTCTATAGCCGTGACTGGAGTTCAGACGTGTGCTCTTCCG	25nm	STD
	Cs2-2.0-rcindex-G14	TACGGTAGCAGAGACTTGGTCTCACAGTGTGACTGGAGTTCAGACGTGTGCTCTTCCG	25nm	STD
	Cs2-2.0-rcindex-G15	TACGGTAGCAGAGACTTGGTCTATTGTCGTGACTGGAGTTCAGACGTGTGCTCTTCCG	25nm	STD
	Cs2-2.0-rcindex-G16	TACGGTAGCAGAGACTTGGTCTCAGACTGTGACTGGAGTTCAGACGTGTGCTCTTCCG	25nm	STD
	Cs2-2.0-rcindex-G17	TACGGTAGCAGAGACTTGGTCTGTTGCAGTGACTGGAGTTCAGACGTGTGCTCTTCCG	25nm	STD
	Cs2-2.0-rcindex-G18	TACGGTAGCAGAGACTTGGTCTGATAACGTGACTGGAGTTCAGACGTGTGCTCTTCCG	25nm	STD
	Cs2-2.0-rcindex-G19	TACGGTAGCAGAGACTTGGTCTCTCAAGGTGACTGGAGTTCAGACGTGTGCTCTTCCG	25nm	STD
	Cs2-2.0-rcindex-G20	TACGGTAGCAGAGACTTGGTCTCCTAACGTGACTGGAGTTCAGACGTGTGCTCTTCCG	25nm	STD
	Cs2-2.0-rcindex-G21	TACGGTAGCAGAGACTTGGTCTACCCAGGTGACTGGAGTTCAGACGTGTGCTCTTCCG	25nm	STD
	Cs2-2.0-rcindex-G22	TACGGTAGCAGAGACTTGGTCTTCGAGCGTGACTGGAGTTCAGACGTGTGCTCTTCCG	25nm	STD
	Cs2-2.0-rcindex-G23	TACGGTAGCAGAGACTTGGTCTACTAGGGTGACTGGAGTTCAGACGTGTGCTCTTCCG	25nm	STD
	Cs2-2.0-rcindex-G24	TACGGTAGCAGAGACTTGGTCTGCACTTGTGACTGGAGTTCAGACGTGTGCTCTTCCG	25nm	STD
	Cs2-2.0-rcindex-G25	TACGGTAGCAGAGACTTGGTCTGCACCGGTGACTGGAGTTCAGACGTGTGCTCTTCCG	25nm	STD
	Cs2-2.0-rcindex-G26	TACGGTAGCAGAGACTTGGTCTCCAAGTGTGACTGGAGTTCAGACGTGTGCTCTTCCG	25nm	STD
	Cs2-2.0-rcindex-G27	TACGGTAGCAGAGACTTGGTCTGGATTGGTGACTGGAGTTCAGACGTGTGCTCTTCCG	25nm	STD
	Cs2-2.0-rcindex-G28	TACGGTAGCAGAGACTTGGTCTTGCACAGTGACTGGAGTTCAGACGTGTGCTCTTCCG	25nm	STD
	Cs2-2.0-rcindex-G29	TACGGTAGCAGAGACTTGGTCTGTATTCGTGACTGGAGTTCAGACGTGTGCTCTTCCG	25nm	STD
	Cs2-2.0-rcindex-G30	TACGGTAGCAGAGACTTGGTCTCGTAGGGTGACTGGAGTTCAGACGTGTGCTCTTCCG	25nm	STD
	Cs2-2.0-rcindex-G31	TACGGTAGCAGAGACTTGGTCTTCTTAGGTGACTGGAGTTCAGACGTGTGCTCTTCCG	25nm	STD
	Cs2-2.0-rcindex-G32	TACGGTAGCAGAGACTTGGTCTGGACCTGTGACTGGAGTTCAGACGTGTGCTCTTCCG	25nm	STD
	Cs2-2.0-rcindex-G33	TACGGTAGCAGAGACTTGGTCTTACCGTGTGACTGGAGTTCAGACGTGTGCTCTTCCG	25nm	STD
	Cs2-2.0-rcindex-G34	TACGGTAGCAGAGACTTGGTCTTGGGTCGTGACTGGAGTTCAGACGTGTGCTCTTCCG	25nm	STD
	Cs2-2.0-rcindex-G35	TACGGTAGCAGAGACTTGGTCTCGCTAAGTGACTGGAGTTCAGACGTGTGCTCTTCCG	25nm	STD
	Cs2-2.0-rcindex-G36	TACGGTAGCAGAGACTTGGTCTTAGACTGTGACTGGAGTTCAGACGTGTGCTCTTCCG	25nm	STD
	P7-cs2	CAAGCAGAAGACGGCATACGAGATTACGGTAGCAGAGACTTGGTC*T	100nm	HPLC
I5 index primer (16)	i5-01	AATGATACGGCGACCACCGAGATCTACACGCTTAGCGACACTCTTTCCCTACACGACGCT	25nm	STD
	i5-02	AATGATACGGCGACCACCGAGATCTACACTACGAGCCACACTCTTTCCCTACACGACGCT	25nm	STD
	i5-03	AATGATACGGCGACCACCGAGATCTACACCTTACCATACACTCTTTCCCTACACGACGCT	25nm	STD
	i5-04	AATGATACGGCGACCACCGAGATCTACACGGGTTTTGACACTCTTTCCCTACACGACGCT	25nm	STD
	i5-05	AATGATACGGCGACCACCGAGATCTACACAATCGCGGACACTCTTTCCCTACACGACGCT	25nm	STD
	i5-06	AATGATACGGCGACCACCGAGATCTACACCACGTATCACACTCTTTCCCTACACGACGCT	25nm	STD
	i5-07	AATGATACGGCGACCACCGAGATCTACACTGACCTTAACACTCTTTCCCTACACGACGCT	25nm	STD
	i5-08	AATGATACGGCGACCACCGAGATCTACACATGCAGCCACACTCTTTCCCTACACGACGCT	25nm	STD
	i5-09	AATGATACGGCGACCACCGAGATCTACACGGGATCTGACACTCTTTCCCTACACGACGCT	25nm	STD
	i5-10	AATGATACGGCGACCACCGAGATCTACACATACGGTCACACTCTTTCCCTACACGACGCT	25nm	STD
	i5-11	AATGATACGGCGACCACCGAGATCTACACCCTACTGAACACTCTTTCCCTACACGACGCT	25nm	STD
	i5-12	AATGATACGGCGACCACCGAGATCTACACACCACGGGACACTCTTTCCCTACACGACGCT	25nm	STD
	i5-13	AATGATACGGCGACCACCGAGATCTACACTCAGGTTTACACTCTTTCCCTACACGACGCT	25nm	STD
	i5-14	AATGATACGGCGACCACCGAGATCTACACCTCGAGATACACTCTTTCCCTACACGACGCT	25nm	STD
	i5-15	AATGATACGGCGACCACCGAGATCTACACGATGCCCGACACTCTTTCCCTACACGACGCT	25nm	STD
	i5-16	AATGATACGGCGACCACCGAGATCTACACTGGACATCACACTCTTTCCCTACACGACGCT	25nm	STD
